# Supplementary material for: JAK/BCL2 inhibition acts synergistically with LSD1 inhibitors to selectively target ETP-ALL
Source: Leukemia. 2022 Oct 13;36(12):2802–16. doi: 10.1038/s41375-022-01716-9 (PMC9712096; doi:10.1038/s41375-022-01716-9)
Supplement: Supplementary file 2 — Supplementary Table S1 [file 41375_2022_1716_MOESM2_ESM.xlsx]

## Sheet: Common peaks locations
Chr	Start	End
chr1	9903	10562	LSD1__mapped_reads_in_BAM_format__peak_1	457	.	3.8479	49.3438	45.7469	212
chr1	30650	30942	LSD1__mapped_reads_in_BAM_format__peak_2	85	.	2.73537	11.2503	8.59398	172
chr1	32582	33052	LSD1__mapped_reads_in_BAM_format__peak_3	216	.	2.7895	24.7719	21.642	328
chr1	36476	36831	LSD1__mapped_reads_in_BAM_format__peak_7	76	.	2.85797	10.2574	7.65163	113
chr1	38397	38826	LSD1__mapped_reads_in_BAM_format__peak_8	135	.	2.98502	16.3988	13.5196	251
chr1	115520	115837	LSD1__mapped_reads_in_BAM_format__peak_11	142	.	2.96756	17.193	14.286	173
chr1	180626	181084	LSD1__mapped_reads_in_BAM_format__peak_14	402	.	5.89937	43.7214	40.2124	596
chr1	199694	200080	LSD1__mapped_reads_in_BAM_format__peak_16	143	.	3.71708	17.3072	14.3974	250
chr1	201172	201586	LSD1__mapped_reads_in_BAM_format__peak_17	67	.	2.80369	9.28274	6.7333	147
chr1	203065	203345	LSD1__mapped_reads_in_BAM_format__peak_18	230	.	3.178	26.1704	23.0056	349
chr1	292119	292440	LSD1__mapped_reads_in_BAM_format__peak_23	126	.	3.00957	15.4487	12.6052	215
chr1	348007	348264	LSD1__mapped_reads_in_BAM_format__peak_24	84	.	2.90925	11.0729	8.42344	150
chr1	451180	451559	LSD1__mapped_reads_in_BAM_format__peak_27	249	.	4.23951	28.1218	24.9102	196
chr1	471501	471776	LSD1__mapped_reads_in_BAM_format__peak_28	64	.	2.43051	8.99411	6.46452	132
chr1	686109	686560	LSD1__mapped_reads_in_BAM_format__peak_33	308	.	4.68318	34.1959	30.8553	281
chr1	706498	706826	LSD1__mapped_reads_in_BAM_format__peak_34	56	.	2.08452	8.15371	5.68322	200
chr1	779268	779373	LSD1__mapped_reads_in_BAM_format__peak_41	489	.	7.21662	52.581	48.9365	390
chr1	827282	827498	LSD1__mapped_reads_in_BAM_format__peak_44	94	.	2.90255	12.1227	9.41858	136
chr1	839380	839586	LSD1__mapped_reads_in_BAM_format__peak_46	21	.	2.25188	4.25999	2.17612	178
chr1	869926	870086	LSD1__mapped_reads_in_BAM_format__peak_47	40	.	2.55052	6.39966	4.0688	100
chr1	888497	888687	LSD1__mapped_reads_in_BAM_format__peak_48	43	.	2.98209	6.73773	4.37365	84
chr1	905281	905367	LSD1__mapped_reads_in_BAM_format__peak_50	65	.	3.70475	9.09881	6.56418	140
chr1	920979	921468	LSD1__mapped_reads_in_BAM_format__peak_53	169	.	3.82195	19.9958	16.9998	170
chr1	923551	923777	LSD1__mapped_reads_in_BAM_format__peak_54	111	.	3.45172	13.9465	11.1628	200
chr1	966184	966448	LSD1__mapped_reads_in_BAM_format__peak_63	96	.	3.90634	12.3743	9.66009	111
chr1	978287	978511	LSD1__mapped_reads_in_BAM_format__peak_65	86	.	4.10514	11.3551	8.6916	115
chr1	999384	999698	LSD1__mapped_reads_in_BAM_format__peak_69	65	.	3.3321	9.11728	6.58118	210
chr1	1000592	1001116	LSD1__mapped_reads_in_BAM_format__peak_70	237	.	3.96228	26.9022	23.7191	292
chr1	1004923	1005296	LSD1__mapped_reads_in_BAM_format__peak_73	237	.	4.32238	26.8935	23.7107	258
chr1	1013094	1013356	LSD1__mapped_reads_in_BAM_format__peak_76	105	.	2.89304	13.3243	10.5678	427
chr1	1064000	1064264	LSD1__mapped_reads_in_BAM_format__peak_84	37	.	2.16905	6.01195	3.71419	237
chr1	1067987	1068197	LSD1__mapped_reads_in_BAM_format__peak_86	50	.	2.8824	7.51015	5.0849	145
chr1	1123491	1123832	LSD1__mapped_reads_in_BAM_format__peak_91	84	.	4.32204	11.0909	8.44022	180
chr1	1123934	1124539	LSD1__mapped_reads_in_BAM_format__peak_92	180	.	6.29682	21.0337	18.0039	456
chr1	1155362	1155585	LSD1__mapped_reads_in_BAM_format__peak_95	101	.	4.41401	12.8866	10.1478	359
chr1	1176954	1177174	LSD1__mapped_reads_in_BAM_format__peak_99	41	.	3.0962	6.48467	4.1464	161
chr1	1290062	1290492	LSD1__mapped_reads_in_BAM_format__peak_115	236	.	6.73088	26.8113	23.6302	217
chr1	1308179	1308425	LSD1__mapped_reads_in_BAM_format__peak_118	99	.	3.82973	12.6282	9.90455	164
chr1	1344861	1345210	LSD1__mapped_reads_in_BAM_format__peak_119	120	.	4.55264	14.9074	12.086	178
chr1	1433165	1433336	LSD1__mapped_reads_in_BAM_format__peak_136	91	.	2.67126	11.7862	9.10144	134
chr1	1594892	1594969	LSD1__mapped_reads_in_BAM_format__peak_144	213	.	5.22436	24.4218	21.3004	1831
chr1	1596548	1596795	LSD1__mapped_reads_in_BAM_format__peak_144	213	.	5.22436	24.4218	21.3004	1831
chr1	1647914	1648190	LSD1__mapped_reads_in_BAM_format__peak_149	642	.	6.50934	68.0871	64.2362	205
chr1	1692276	1692600	LSD1__mapped_reads_in_BAM_format__peak_154	87	.	2.38953	11.427	8.75889	136
chr1	1778705	1779063	LSD1__mapped_reads_in_BAM_format__peak_159	97	.	3.13028	12.4769	9.75988	156
chr1	1883280	1883807	LSD1__mapped_reads_in_BAM_format__peak_166	1067	.	7.23989	111.065	106.742	318
chr1	1892062	1892063	LSD1__mapped_reads_in_BAM_format__peak_167	44	.	2.62781	6.8605	4.48677	136
chr1	1896970	1897563	LSD1__mapped_reads_in_BAM_format__peak_169	1890	.	12.965	194.166	189.042	737
chr1	2180312	2180823	LSD1__mapped_reads_in_BAM_format__peak_183	46	.	1.97262	7.05318	4.66615	191
chr1	2198006	2198247	LSD1__mapped_reads_in_BAM_format__peak_185	21	.	2.03905	4.20481	2.12836	66
chr1	2255527	2256313	LSD1__mapped_reads_in_BAM_format__peak_191	123	.	3.11266	15.1971	12.3618	573
chr1	2327116	2327399	LSD1__mapped_reads_in_BAM_format__peak_193	123	.	4.84623	15.1882	12.3534	344
chr1	2541645	2542041	LSD1__mapped_reads_in_BAM_format__peak_198	683	.	10.766	72.2344	68.3351	898
chr1	3454121	3454452	LSD1__mapped_reads_in_BAM_format__peak_208	205	.	5.60133	23.6834	20.5827	194
chr1	3653359	3653441	LSD1__mapped_reads_in_BAM_format__peak_213	37	.	2.52121	5.99491	3.70452	89
chr1	3679344	3679641	LSD1__mapped_reads_in_BAM_format__peak_218	198	.	5.5045	22.9255	19.8431	778
chr1	3679883	3680096	LSD1__mapped_reads_in_BAM_format__peak_218	198	.	5.5045	22.9255	19.8431	778
chr1	3774490	3774725	LSD1__mapped_reads_in_BAM_format__peak_226	566	.	8.48572	60.4165	56.6645	508
chr1	3774872	3775629	LSD1__mapped_reads_in_BAM_format__peak_226	566	.	8.48572	60.4165	56.6645	508
chr1	3775887	3776092	LSD1__mapped_reads_in_BAM_format__peak_227	53	.	2.35808	7.77018	5.32752	154
chr1	3806308	3806573	LSD1__mapped_reads_in_BAM_format__peak_231	57	.	2.61598	8.19179	5.71778	223
chr1	3807791	3808031	LSD1__mapped_reads_in_BAM_format__peak_232	225	.	4.83514	25.7428	22.5877	209
chr1	3930202	3930656	LSD1__mapped_reads_in_BAM_format__peak_238	175	.	5.99756	20.5832	17.5695	440
chr1	3992056	3992541	LSD1__mapped_reads_in_BAM_format__peak_240	939	.	13.4914	98.1785	93.9889	298
chr1	4007073	4007256	LSD1__mapped_reads_in_BAM_format__peak_241	69	.	2.63335	9.51446	6.95405	121
chr1	5304759	5304984	LSD1__mapped_reads_in_BAM_format__peak_251	46	.	3.23082	7.06279	4.67409	173
chr1	5885903	5886117	LSD1__mapped_reads_in_BAM_format__peak_257	397	.	3.8665	43.231	39.7298	165
chr1	5980493	5980714	LSD1__mapped_reads_in_BAM_format__peak_258	43	.	2.33079	6.74775	4.38291	149
chr1	5992632	5993390	LSD1__mapped_reads_in_BAM_format__peak_259	352	.	5.67442	38.6676	35.2434	581
chr1	5993670	5993960	LSD1__mapped_reads_in_BAM_format__peak_260	140	.	3.60887	16.9482	14.0499	162
chr1	6007405	6007818	LSD1__mapped_reads_in_BAM_format__peak_262	252	.	4.56353	28.4725	25.2529	204
chr1	6011950	6012814	LSD1__mapped_reads_in_BAM_format__peak_263	250	.	7.34999	28.2799	25.0653	657
chr1	6030502	6030796	LSD1__mapped_reads_in_BAM_format__peak_265	124	.	5.0095	15.3341	12.4939	159
chr1	6074555	6075050	LSD1__mapped_reads_in_BAM_format__peak_269	115	.	3.98532	14.3213	11.5243	175
chr1	6108103	6108328	LSD1__mapped_reads_in_BAM_format__peak_273	796	.	15.0535	83.7089	79.6772	1035
chr1	6174753	6175014	LSD1__mapped_reads_in_BAM_format__peak_277	215	.	6.9265	24.6381	21.5108	663
chr1	6206031	6206304	LSD1__mapped_reads_in_BAM_format__peak_280	82	.	3.32773	10.8755	8.23474	104
chr1	6429763	6430054	LSD1__mapped_reads_in_BAM_format__peak_300	534	.	6.67416	57.1735	53.4641	207
chr1	6440206	6440440	LSD1__mapped_reads_in_BAM_format__peak_303	160	.	4.95502	19.0164	16.0501	119
chr1	6584821	6584933	LSD1__mapped_reads_in_BAM_format__peak_316	88	.	3.43983	11.5712	8.89504	185
chr1	6612338	6612505	LSD1__mapped_reads_in_BAM_format__peak_323	164	.	3.68591	19.4066	16.4273	273
chr1	6911321	6911503	LSD1__mapped_reads_in_BAM_format__peak_335	52	.	2.82857	7.65991	5.22375	158
chr1	6937318	6937593	LSD1__mapped_reads_in_BAM_format__peak_337	139	.	4.64105	16.839	13.9446	308
chr1	6960521	6960732	LSD1__mapped_reads_in_BAM_format__peak_338	143	.	3.49343	17.2245	14.3163	165
chr1	7429437	7429646	LSD1__mapped_reads_in_BAM_format__peak_347	147	.	5.56571	17.7023	14.7771	370
chr1	7568141	7568437	LSD1__mapped_reads_in_BAM_format__peak_353	375	.	8.87332	40.9883	37.5247	646
chr1	7568563	7568868	LSD1__mapped_reads_in_BAM_format__peak_353	375	.	8.87332	40.9883	37.5247	646
chr1	7569008	7569738	LSD1__mapped_reads_in_BAM_format__peak_353	375	.	8.87332	40.9883	37.5247	646
chr1	7621960	7622185	LSD1__mapped_reads_in_BAM_format__peak_355	230	.	5.93622	26.1753	23.01	150
chr1	7655050	7655139	LSD1__mapped_reads_in_BAM_format__peak_357	73	.	4.09293	9.89281	7.30609	189
chr1	7655397	7655398	LSD1__mapped_reads_in_BAM_format__peak_358	54	.	3.62067	7.87215	5.41609	121
chr1	7852862	7853071	LSD1__mapped_reads_in_BAM_format__peak_366	148	.	4.38827	17.7504	14.8236	115
chr1	7884899	7885163	LSD1__mapped_reads_in_BAM_format__peak_369	76	.	3.91844	10.2422	7.63702	331
chr1	7902754	7903366	LSD1__mapped_reads_in_BAM_format__peak_372	284	.	6.70679	31.7585	28.4673	392
chr1	7941986	7942165	LSD1__mapped_reads_in_BAM_format__peak_375	120	.	3.92126	14.8799	12.0598	159
chr1	8004591	8005119	LSD1__mapped_reads_in_BAM_format__peak_380	247	.	3.37634	27.9583	24.7506	289
chr1	8069687	8069896	LSD1__mapped_reads_in_BAM_format__peak_383	69	.	3.59419	9.51517	6.95405	187
chr1	8096473	8096592	LSD1__mapped_reads_in_BAM_format__peak_387	273	.	5.48748	30.5724	27.3053	286
chr1	8121371	8121591	LSD1__mapped_reads_in_BAM_format__peak_389	105	.	3.41069	13.2801	10.5254	384
chr1	8167462	8167843	LSD1__mapped_reads_in_BAM_format__peak_392	66	.	3.07815	9.21677	6.67035	137
chr1	8197499	8198289	LSD1__mapped_reads_in_BAM_format__peak_394	927	.	7.1873	96.9035	92.7283	422
chr1	8249958	8249997	LSD1__mapped_reads_in_BAM_format__peak_397	38	.	2.45365	6.14815	3.8371	160
chr1	8302665	8302940	LSD1__mapped_reads_in_BAM_format__peak_400	86	.	4.08477	11.2936	8.63602	162
chr1	8388938	8389306	LSD1__mapped_reads_in_BAM_format__peak_402	611	.	6.20649	65.0055	61.194	220
chr1	8424481	8424494	LSD1__mapped_reads_in_BAM_format__peak_404	116	.	3.14969	14.4245	11.6226	293
chr1	8626421	8626767	LSD1__mapped_reads_in_BAM_format__peak_408	1374	.	7.2023	142.088	137.469	255
chr1	8764048	8764188	LSD1__mapped_reads_in_BAM_format__peak_414	29	.	2.02795	5.16133	2.95668	261
chr1	8789363	8789678	LSD1__mapped_reads_in_BAM_format__peak_417	343	.	3.74841	37.8034	34.3951	153
chr1	8790621	8791353	LSD1__mapped_reads_in_BAM_format__peak_418	247	.	4.63522	27.9492	24.7419	543
chr1	8791832	8792041	LSD1__mapped_reads_in_BAM_format__peak_419	62	.	2.73997	8.8018	6.28619	114
chr1	8815078	8815315	LSD1__mapped_reads_in_BAM_format__peak_421	211	.	3.98463	24.3055	21.1879	370
chr1	8828091	8828106	LSD1__mapped_reads_in_BAM_format__peak_424	37	.	2.61218	6.03113	3.7289	120
chr1	8858116	8858578	LSD1__mapped_reads_in_BAM_format__peak_427	229	.	3.35155	26.1319	22.9682	175
chr1	8873567	8873732	LSD1__mapped_reads_in_BAM_format__peak_429	19	.	1.87327	3.96823	1.92114	197
chr1	8876875	8877105	LSD1__mapped_reads_in_BAM_format__peak_430	79	.	2.78687	10.5596	7.93987	184
chr1	8877777	8878337	LSD1__mapped_reads_in_BAM_format__peak_431	66	.	2.4199	9.18956	6.64971	600
chr1	8880011	8880269	LSD1__mapped_reads_in_BAM_format__peak_432	1439	.	9.08362	148.65	143.972	307
chr1	8899617	8900355	LSD1__mapped_reads_in_BAM_format__peak_436	310	.	4.80198	34.3902	31.0455	370
chr1	8900779	8901048	LSD1__mapped_reads_in_BAM_format__peak_437	134	.	3.94171	16.3384	13.4633	124
chr1	9163979	9164280	LSD1__mapped_reads_in_BAM_format__peak_448	191	.	3.41146	22.191	19.1293	147
chr1	9390019	9390250	LSD1__mapped_reads_in_BAM_format__peak_458	72	.	3.09154	9.87063	7.28929	49
chr1	9531752	9531923	LSD1__mapped_reads_in_BAM_format__peak_463	54	.	3.16229	7.90345	5.44634	167
chr1	9626917	9627374	LSD1__mapped_reads_in_BAM_format__peak_468	630	.	7.9367	66.9249	63.0882	237
chr1	9630726	9630941	LSD1__mapped_reads_in_BAM_format__peak_470	32	.	2.63942	5.50276	3.25748	36
chr1	9687201	9687403	LSD1__mapped_reads_in_BAM_format__peak_478	32	.	2.00344	5.47086	3.22726	343
chr1	9717268	9717988	LSD1__mapped_reads_in_BAM_format__peak_482	142	.	2.98141	17.1222	14.2182	294
chr1	9719078	9719610	LSD1__mapped_reads_in_BAM_format__peak_483	47	.	1.99644	7.16096	4.76575	130
chr1	9759438	9759643	LSD1__mapped_reads_in_BAM_format__peak_486	50	.	2.5503	7.42519	5.00548	76
chr1	9825096	9825120	LSD1__mapped_reads_in_BAM_format__peak_492	104	.	3.66051	13.2332	10.483	109
chr1	10034650	10034810	LSD1__mapped_reads_in_BAM_format__peak_499	103	.	2.71366	13.056	10.3108	157
chr1	10035147	10035399	LSD1__mapped_reads_in_BAM_format__peak_500	60	.	2.4524	8.59303	6.08776	114
chr1	10045503	10045889	LSD1__mapped_reads_in_BAM_format__peak_502	244	.	4.94202	27.6984	24.4967	228
chr1	10055716	10056040	LSD1__mapped_reads_in_BAM_format__peak_503	137	.	3.30288	16.6833	13.7962	192
chr1	10194337	10194533	LSD1__mapped_reads_in_BAM_format__peak_507	49	.	2.94594	7.37145	4.95509	170
chr1	10283353	10283461	LSD1__mapped_reads_in_BAM_format__peak_514	49	.	3.04699	7.32771	4.91569	89
chr1	10378605	10378868	LSD1__mapped_reads_in_BAM_format__peak_517	91	.	2.89152	11.8751	9.18712	92
chr1	10459115	10459392	LSD1__mapped_reads_in_BAM_format__peak_521	24	.	1.79851	4.59659	2.46106	148
chr1	10472294	10472491	LSD1__mapped_reads_in_BAM_format__peak_523	492	.	6.86765	52.9014	49.2515	201
chr1	10510909	10511562	LSD1__mapped_reads_in_BAM_format__peak_526	892	.	7.63876	93.4041	89.2667	676
chr1	10556669	10556796	LSD1__mapped_reads_in_BAM_format__peak_527	235	.	4.00759	26.696	23.5191	208
chr1	10661850	10661858	LSD1__mapped_reads_in_BAM_format__peak_529	82	.	4.03853	10.8723	8.23231	157
chr1	10777673	10777836	LSD1__mapped_reads_in_BAM_format__peak_538	40	.	2.93067	6.39452	4.06466	172
chr1	10777865	10777934	LSD1__mapped_reads_in_BAM_format__peak_539	134	.	3.94171	16.3384	13.4633	536
chr1	11242108	11242317	LSD1__mapped_reads_in_BAM_format__peak_576	35	.	2.81344	5.86664	3.58691	76
chr1	11374109	11374465	LSD1__mapped_reads_in_BAM_format__peak_587	245	.	6.46955	27.7226	24.52	364
chr1	11615150	11615448	LSD1__mapped_reads_in_BAM_format__peak_598	85	.	2.73537	11.2503	8.59398	196
chr1	11650346	11650591	LSD1__mapped_reads_in_BAM_format__peak_602	170	.	3.25639	20.0127	17.0155	189
chr1	11654574	11654783	LSD1__mapped_reads_in_BAM_format__peak_604	228	.	5.99925	25.9999	22.8391	109
chr1	11671469	11671750	LSD1__mapped_reads_in_BAM_format__peak_607	169	.	3.08801	19.9873	16.9917	213
chr1	11690299	11690538	LSD1__mapped_reads_in_BAM_format__peak_610	135	.	3.47969	16.4356	13.5552	388
chr1	11708304	11708337	LSD1__mapped_reads_in_BAM_format__peak_616	1659	.	15.8441	170.818	165.93	510
chr1	11708781	11708995	LSD1__mapped_reads_in_BAM_format__peak_616	1659	.	15.8441	170.818	165.93	510
chr1	11737353	11737434	LSD1__mapped_reads_in_BAM_format__peak_621	47	.	2.35934	7.14725	4.75273	149
chr1	11740825	11741747	LSD1__mapped_reads_in_BAM_format__peak_622	541	.	8.19567	57.8559	54.1389	874
chr1	11774714	11775029	LSD1__mapped_reads_in_BAM_format__peak_630	282	.	7.77435	31.5778	28.2906	440
chr1	11785251	11785676	LSD1__mapped_reads_in_BAM_format__peak_633	47	.	2.385	7.1554	4.76033	129
chr1	11790817	11791203	LSD1__mapped_reads_in_BAM_format__peak_634	231	.	4.69588	26.3298	23.161	158
chr1	11796206	11796727	LSD1__mapped_reads_in_BAM_format__peak_638	183	.	3.51556	21.3992	18.3602	561
chr1	11797642	11798071	LSD1__mapped_reads_in_BAM_format__peak_639	385	.	4.56693	42.02	38.539	253
chr1	11798407	11798789	LSD1__mapped_reads_in_BAM_format__peak_640	257	.	3.25983	29.0254	25.7938	158
chr1	11804851	11805191	LSD1__mapped_reads_in_BAM_format__peak_642	100	.	2.83806	12.7735	10.0426	198
chr1	11805343	11805719	LSD1__mapped_reads_in_BAM_format__peak_643	69	.	2.42709	9.50292	6.94367	191
chr1	11806727	11806862	LSD1__mapped_reads_in_BAM_format__peak_644	56	.	2.30032	8.14651	5.67612	135
chr1	11881062	11881281	LSD1__mapped_reads_in_BAM_format__peak_650	118	.	3.93064	14.647	11.8346	163
chr1	11881578	11881660	LSD1__mapped_reads_in_BAM_format__peak_650	118	.	3.93064	14.647	11.8346	163
chr1	11882841	11883120	LSD1__mapped_reads_in_BAM_format__peak_652	122	.	2.68323	15.0441	12.2193	159
chr1	11893895	11893926	LSD1__mapped_reads_in_BAM_format__peak_655	49	.	2.31092	7.37119	4.95509	76
chr1	11908347	11908918	LSD1__mapped_reads_in_BAM_format__peak_657	132	.	2.56129	16.1151	13.2469	216
chr1	11929920	11930137	LSD1__mapped_reads_in_BAM_format__peak_661	59	.	2.28723	8.41436	5.92455	168
chr1	11955318	11955572	LSD1__mapped_reads_in_BAM_format__peak_667	141	.	3.16835	17.0148	14.1141	118
chr1	11980003	11980165	LSD1__mapped_reads_in_BAM_format__peak_674	484	.	4.80442	52.0433	48.4059	258
chr1	12015086	12015499	LSD1__mapped_reads_in_BAM_format__peak_678	56	.	2.11024	8.07203	5.60423	136
chr1	12038711	12039074	LSD1__mapped_reads_in_BAM_format__peak_683	634	.	5.5652	67.2818	63.4413	355
chr1	12040549	12040963	LSD1__mapped_reads_in_BAM_format__peak_684	341	.	5.14943	37.5377	34.1337	154
chr1	12052057	12052199	LSD1__mapped_reads_in_BAM_format__peak_688	62	.	2.37909	8.78869	6.27427	119
chr1	12062214	12062965	LSD1__mapped_reads_in_BAM_format__peak_692	1485	.	15.5212	153.266	148.547	604
chr1	12063289	12063528	LSD1__mapped_reads_in_BAM_format__peak_693	84	.	3.13227	11.0643	8.41542	79
chr1	12075699	12076092	LSD1__mapped_reads_in_BAM_format__peak_695	654	.	6.30009	69.3101	65.4457	349
chr1	12081831	12082229	LSD1__mapped_reads_in_BAM_format__peak_699	159	.	4.25086	18.9526	15.9877	279
chr1	12105448	12105670	LSD1__mapped_reads_in_BAM_format__peak_706	468	.	10.1476	50.4894	46.8752	193
chr1	12131065	12131107	LSD1__mapped_reads_in_BAM_format__peak_709	250	.	7.17577	28.2299	25.0163	213
chr1	12161917	12162130	LSD1__mapped_reads_in_BAM_format__peak_716	1133	.	6.17425	117.727	113.339	710
chr1	12168071	12168268	LSD1__mapped_reads_in_BAM_format__peak_717	101	.	2.9109	12.9008	10.1616	90
chr1	12174890	12175801	LSD1__mapped_reads_in_BAM_format__peak_720	735	.	8.86303	77.4955	73.5344	397
chr1	12183130	12183513	LSD1__mapped_reads_in_BAM_format__peak_724	139	.	4.64105	16.839	13.9446	200
chr1	12208888	12209188	LSD1__mapped_reads_in_BAM_format__peak_731	61	.	2.77491	8.63353	6.12592	195
chr1	12218421	12218891	LSD1__mapped_reads_in_BAM_format__peak_732	488	.	4.19867	52.4957	48.8521	282
chr1	12408630	12408919	LSD1__mapped_reads_in_BAM_format__peak_736	161	.	2.89661	19.1025	16.1332	157
chr1	12433685	12434099	LSD1__mapped_reads_in_BAM_format__peak_738	410	.	5.44735	44.5417	41.0202	589
chr1	12441658	12441896	LSD1__mapped_reads_in_BAM_format__peak_742	621	.	6.86735	65.968	62.1432	277
chr1	12448785	12449307	LSD1__mapped_reads_in_BAM_format__peak_744	572	.	4.22017	61.0532	57.2919	223
chr1	12478306	12478525	LSD1__mapped_reads_in_BAM_format__peak_749	608	.	4.15459	64.6323	60.8249	227
chr1	12510520	12510707	LSD1__mapped_reads_in_BAM_format__peak_754	172	.	3.95438	20.2482	17.2415	199
chr1	12528815	12529009	LSD1__mapped_reads_in_BAM_format__peak_757	1148	.	6.97563	119.225	114.822	443
chr1	12529314	12529745	LSD1__mapped_reads_in_BAM_format__peak_758	361	.	3.91664	39.5587	36.1188	202
chr1	12549282	12549558	LSD1__mapped_reads_in_BAM_format__peak_766	57	.	2.40524	8.1775	5.70463	116
chr1	12549898	12550341	LSD1__mapped_reads_in_BAM_format__peak_767	265	.	3.91542	29.7907	26.5421	259
chr1	12563000	12563241	LSD1__mapped_reads_in_BAM_format__peak_771	83	.	3.9859	10.993	8.34719	125
chr1	12583449	12583741	LSD1__mapped_reads_in_BAM_format__peak_775	279	.	6.94877	31.2705	27.9903	1033
chr1	12604385	12604723	LSD1__mapped_reads_in_BAM_format__peak_782	1860	.	8.93642	191.147	186.057	437
chr1	12616312	12616520	LSD1__mapped_reads_in_BAM_format__peak_784	34	.	2.22472	5.74892	3.48044	73
chr1	12618990	12619165	LSD1__mapped_reads_in_BAM_format__peak_785	135	.	2.8721	16.3775	13.5005	252
chr1	12620073	12620114	LSD1__mapped_reads_in_BAM_format__peak_786	45	.	2.52902	6.89203	4.51681	206
chr1	12657406	12657633	LSD1__mapped_reads_in_BAM_format__peak_790	177	.	3.22089	20.7712	17.7499	187
chr1	12659202	12659360	LSD1__mapped_reads_in_BAM_format__peak_792	91	.	2.67126	11.7862	9.10144	133
chr1	13809228	13809433	LSD1__mapped_reads_in_BAM_format__peak_803	324	.	6.48541	35.7928	32.4215	336
chr1	13809474	13809850	LSD1__mapped_reads_in_BAM_format__peak_804	127	.	4.67502	15.6435	12.794	209
chr1	14346115	14346548	LSD1__mapped_reads_in_BAM_format__peak_809	100	.	4.19322	12.7931	10.0609	255
chr1	14422237	14422406	LSD1__mapped_reads_in_BAM_format__peak_811	71	.	2.2328	9.71512	7.14124	167
chr1	14435465	14436279	LSD1__mapped_reads_in_BAM_format__peak_812	791	.	6.58836	83.2064	79.1803	325
chr1	14436816	14437328	LSD1__mapped_reads_in_BAM_format__peak_814	177	.	2.6946	20.7213	17.7021	560
chr1	14443116	14443914	LSD1__mapped_reads_in_BAM_format__peak_816	1322	.	7.78463	136.831	132.262	317
chr1	14774296	14774649	LSD1__mapped_reads_in_BAM_format__peak_821	635	.	8.76014	67.3762	63.5348	392
chr1	14780339	14780519	LSD1__mapped_reads_in_BAM_format__peak_823	193	.	3.79584	22.4521	19.3844	123
chr1	14784039	14784322	LSD1__mapped_reads_in_BAM_format__peak_825	238	.	4.33636	26.9867	23.801	231
chr1	14840384	14840749	LSD1__mapped_reads_in_BAM_format__peak_830	453	.	5.66912	48.9617	45.3717	173
chr1	14996273	14996565	LSD1__mapped_reads_in_BAM_format__peak_847	63	.	2.90497	8.86838	6.34898	222
chr1	15038336	15038763	LSD1__mapped_reads_in_BAM_format__peak_853	148	.	3.13541	17.7858	14.8586	177
chr1	15110067	15110087	LSD1__mapped_reads_in_BAM_format__peak_857	49	.	3.1813	7.34067	4.92705	201
chr1	15139645	15139873	LSD1__mapped_reads_in_BAM_format__peak_860	54	.	3.55978	7.95702	5.49679	163
chr1	15177612	15177904	LSD1__mapped_reads_in_BAM_format__peak_863	34	.	2.29393	5.72005	3.45337	166
chr1	15260573	15261146	LSD1__mapped_reads_in_BAM_format__peak_869	1301	.	12.4533	134.702	130.153	322
chr1	15328806	15329023	LSD1__mapped_reads_in_BAM_format__peak_874	66	.	2.42083	9.19576	6.65569	136
chr1	15367935	15368036	LSD1__mapped_reads_in_BAM_format__peak_876	41	.	3.02723	6.48824	4.14986	121
chr1	15415864	15416044	LSD1__mapped_reads_in_BAM_format__peak_878	638	.	7.5849	67.7228	63.8762	198
chr1	15417512	15417718	LSD1__mapped_reads_in_BAM_format__peak_880	61	.	2.24164	8.66404	6.15533	79
chr1	15424194	15424402	LSD1__mapped_reads_in_BAM_format__peak_883	47	.	2.385	7.1554	4.76033	75
chr1	15456609	15456755	LSD1__mapped_reads_in_BAM_format__peak_895	66	.	2.42083	9.19576	6.65569	149
chr1	15543543	15544043	LSD1__mapped_reads_in_BAM_format__peak_904	808	.	4.71126	84.8892	80.8446	247
chr1	15676992	15677338	LSD1__mapped_reads_in_BAM_format__peak_911	1246	.	14.1215	129.111	124.613	287
chr1	15741343	15741594	LSD1__mapped_reads_in_BAM_format__peak_917	81	.	2.81863	10.7413	8.11034	132
chr1	15765957	15766165	LSD1__mapped_reads_in_BAM_format__peak_921	75	.	2.97795	10.1298	7.53318	81
chr1	15771335	15771453	LSD1__mapped_reads_in_BAM_format__peak_923	46	.	3.30085	7.03806	4.65207	86
chr1	15781053	15781372	LSD1__mapped_reads_in_BAM_format__peak_925	226	.	5.05041	25.7891	22.633	241
chr1	15788655	15788908	LSD1__mapped_reads_in_BAM_format__peak_926	107	.	3.0071	13.5217	10.7568	178
chr1	15795053	15795659	LSD1__mapped_reads_in_BAM_format__peak_927	481	.	4.1297	51.8215	48.1872	239
chr1	15800085	15800596	LSD1__mapped_reads_in_BAM_format__peak_928	64	.	2.20408	8.9268	6.40301	554
chr1	15834521	15834827	LSD1__mapped_reads_in_BAM_format__peak_934	58	.	2.29378	8.34093	5.85589	176
chr1	15834996	15835306	LSD1__mapped_reads_in_BAM_format__peak_935	77	.	2.62566	10.391	7.77879	139
chr1	15847088	15847227	LSD1__mapped_reads_in_BAM_format__peak_936	100	.	2.6578	12.7851	10.0538	203
chr1	15949510	15950017	LSD1__mapped_reads_in_BAM_format__peak_939	253	.	3.89917	28.5678	25.3471	142
chr1	15952149	15953106	LSD1__mapped_reads_in_BAM_format__peak_940	487	.	4.55071	52.4417	48.7995	791
chr1	15996452	15996468	LSD1__mapped_reads_in_BAM_format__peak_947	38	.	2.80622	6.19071	3.87552	149
chr1	15996734	15996754	LSD1__mapped_reads_in_BAM_format__peak_948	118	.	4.31725	14.714	11.8989	169
chr1	16012714	16013009	LSD1__mapped_reads_in_BAM_format__peak_952	249	.	4.33728	28.2125	24.999	563
chr1	16013367	16013503	LSD1__mapped_reads_in_BAM_format__peak_953	377	.	6.49223	41.1757	37.7082	161
chr1	16014651	16014759	LSD1__mapped_reads_in_BAM_format__peak_954	60	.	2.4524	8.59303	6.08776	114
chr1	16027015	16027267	LSD1__mapped_reads_in_BAM_format__peak_956	76	.	3.67026	10.2563	7.65063	157
chr1	16032913	16033042	LSD1__mapped_reads_in_BAM_format__peak_958	18	.	1.73711	3.91076	1.86922	152
chr1	16054042	16054409	LSD1__mapped_reads_in_BAM_format__peak_963	84	.	2.90925	11.0729	8.42344	398
chr1	16055945	16056097	LSD1__mapped_reads_in_BAM_format__peak_964	62	.	2.73997	8.8018	6.28619	379
chr1	16067542	16067603	LSD1__mapped_reads_in_BAM_format__peak_966	70	.	3.2427	9.66235	7.09049	198
chr1	16089317	16089470	LSD1__mapped_reads_in_BAM_format__peak_976	29	.	2.43203	5.11534	2.91379	102
chr1	16094659	16094670	LSD1__mapped_reads_in_BAM_format__peak_979	371	.	8.15132	40.6581	37.1991	339
chr1	16100782	16100854	LSD1__mapped_reads_in_BAM_format__peak_980	25	.	2.24136	4.68494	2.54139	77
chr1	16132554	16132891	LSD1__mapped_reads_in_BAM_format__peak_989	94	.	4.48732	12.1624	9.45754	143
chr1	16140958	16141102	LSD1__mapped_reads_in_BAM_format__peak_991	23	.	1.75688	4.45253	2.33417	370
chr1	16142615	16142838	LSD1__mapped_reads_in_BAM_format__peak_992	110	.	3.38445	13.8299	11.0527	415
chr1	16142973	16143560	LSD1__mapped_reads_in_BAM_format__peak_993	108	.	3.33541	13.5731	10.8063	200
chr1	16143580	16144184	LSD1__mapped_reads_in_BAM_format__peak_994	321	.	4.34134	35.5627	32.1962	397
chr1	16144824	16145211	LSD1__mapped_reads_in_BAM_format__peak_995	1047	.	9.99868	109.057	104.755	253
chr1	16146333	16147163	LSD1__mapped_reads_in_BAM_format__peak_996	551	.	5.66321	58.8325	55.1016	672
chr1	16151325	16151770	LSD1__mapped_reads_in_BAM_format__peak_998	289	.	3.94468	32.2364	28.9361	201
chr1	16155000	16155126	LSD1__mapped_reads_in_BAM_format__peak_1000	70	.	3.33873	9.58552	7.01962	195
chr1	16164174	16164419	LSD1__mapped_reads_in_BAM_format__peak_1002	187	.	3.74655	21.849	18.7982	161
chr1	16195806	16196012	LSD1__mapped_reads_in_BAM_format__peak_1021	45	.	2.54211	6.94964	4.57155	82
chr1	16207174	16207539	LSD1__mapped_reads_in_BAM_format__peak_1024	98	.	2.85952	12.5653	9.8452	125
chr1	16221447	16221922	LSD1__mapped_reads_in_BAM_format__peak_1031	164	.	5.05758	19.396	16.4177	195
chr1	16499841	16500168	LSD1__mapped_reads_in_BAM_format__peak_1046	161	.	3.90608	19.1526	16.1817	179
chr1	16512971	16513312	LSD1__mapped_reads_in_BAM_format__peak_1048	70	.	1.91163	9.6144	7.04702	212
chr1	16513513	16514206	LSD1__mapped_reads_in_BAM_format__peak_1049	224	.	2.59694	25.5839	22.4328	374
chr1	16519305	16519699	LSD1__mapped_reads_in_BAM_format__peak_1051	1012	.	5.88295	105.542	101.275	248
chr1	16540464	16540651	LSD1__mapped_reads_in_BAM_format__peak_1054	226	.	2.34126	25.7896	22.6335	210
chr1	16545433	16545681	LSD1__mapped_reads_in_BAM_format__peak_1055	36	.	1.7351	5.93187	3.64604	173
chr1	16602427	16602638	LSD1__mapped_reads_in_BAM_format__peak_1056	137	.	2.99553	16.6719	13.7852	168
chr1	16612501	16613016	LSD1__mapped_reads_in_BAM_format__peak_1057	1312	.	4.88238	135.804	131.245	336
chr1	16615490	16615707	LSD1__mapped_reads_in_BAM_format__peak_1058	521	.	3.51217	55.8685	52.178	188
chr1	16620882	16621144	LSD1__mapped_reads_in_BAM_format__peak_1059	890	.	4.12819	93.2008	89.0664	658
chr1	16644799	16645266	LSD1__mapped_reads_in_BAM_format__peak_1063	54	.	1.50738	7.89061	5.4338	81
chr1	16665885	16666142	LSD1__mapped_reads_in_BAM_format__peak_1065	51	.	2.30334	7.56714	5.13963	115
chr1	16666240	16666855	LSD1__mapped_reads_in_BAM_format__peak_1066	137	.	2.49745	16.6743	13.7876	238
chr1	16674832	16675293	LSD1__mapped_reads_in_BAM_format__peak_1068	405	.	2.70973	44.1132	40.5975	349
chr1	16716176	16716387	LSD1__mapped_reads_in_BAM_format__peak_1071	620	.	7.2446	65.8763	62.0533	249
chr1	16718140	16718265	LSD1__mapped_reads_in_BAM_format__peak_1072	167	.	3.14851	19.724	16.7359	111
chr1	16732505	16732884	LSD1__mapped_reads_in_BAM_format__peak_1074	471	.	2.72477	50.8074	47.189	197
chr1	16740637	16741195	LSD1__mapped_reads_in_BAM_format__peak_1076	130	.	2.35877	15.8906	13.0319	355
chr1	16867234	16867592	LSD1__mapped_reads_in_BAM_format__peak_1078	378	.	2.83078	41.3629	37.8924	201
chr1	16895904	16896703	LSD1__mapped_reads_in_BAM_format__peak_1080	84	.	1.89971	11.1076	8.45662	580
chr1	16921637	16921929	LSD1__mapped_reads_in_BAM_format__peak_1086	176	.	5.63015	20.6406	17.6243	145
chr1	16960662	16960936	LSD1__mapped_reads_in_BAM_format__peak_1095	55	.	2.74232	7.9838	5.52158	99
chr1	16968456	16968711	LSD1__mapped_reads_in_BAM_format__peak_1096	269	.	6.65234	30.185	26.9281	195
chr1	17004702	17005016	LSD1__mapped_reads_in_BAM_format__peak_1102	115	.	5.03746	14.3547	11.5543	182
chr1	17308634	17308818	LSD1__mapped_reads_in_BAM_format__peak_1119	191	.	5.62689	22.2047	19.1427	250
chr1	17348432	17348747	LSD1__mapped_reads_in_BAM_format__peak_1127	212	.	4.11954	24.3682	21.2482	285
chr1	17400820	17401075	LSD1__mapped_reads_in_BAM_format__peak_1133	40	.	2.34771	6.33408	4.00972	140
chr1	17475712	17476071	LSD1__mapped_reads_in_BAM_format__peak_1134	186	.	5.08566	21.6524	18.6072	178
chr1	17487698	17488124	LSD1__mapped_reads_in_BAM_format__peak_1135	151	.	3.06958	18.0507	15.1155	187
chr1	17494027	17494534	LSD1__mapped_reads_in_BAM_format__peak_1138	594	.	7.07347	63.2285	59.4393	251
chr1	18531152	18531305	LSD1__mapped_reads_in_BAM_format__peak_1172	85	.	2.73537	11.2503	8.59398	203
chr1	18534502	18534732	LSD1__mapped_reads_in_BAM_format__peak_1173	105	.	2.89304	13.3243	10.5678	124
chr1	18807367	18807800	LSD1__mapped_reads_in_BAM_format__peak_1190	70	.	2.53141	9.64126	7.07063	251
chr1	18858214	18858557	LSD1__mapped_reads_in_BAM_format__peak_1198	555	.	11.6525	59.239	55.5027	286
chr1	18891718	18892015	LSD1__mapped_reads_in_BAM_format__peak_1203	95	.	2.98125	12.224	9.5166	269
chr1	18892943	18893117	LSD1__mapped_reads_in_BAM_format__peak_1204	585	.	9.48672	62.3456	58.5682	311
chr1	18908832	18909169	LSD1__mapped_reads_in_BAM_format__peak_1208	647	.	7.6451	68.6337	64.777	269
chr1	19003452	19003667	LSD1__mapped_reads_in_BAM_format__peak_1223	104	.	3.08966	13.2511	10.4983	149
chr1	19081581	19081878	LSD1__mapped_reads_in_BAM_format__peak_1230	98	.	2.9085	12.5222	9.80332	235
chr1	19113340	19113645	LSD1__mapped_reads_in_BAM_format__peak_1231	258	.	5.83895	29.0587	25.8263	142
chr1	19311478	19311649	LSD1__mapped_reads_in_BAM_format__peak_1239	74	.	3.03098	9.99508	7.40412	204
chr1	19313346	19313996	LSD1__mapped_reads_in_BAM_format__peak_1241	66	.	2.50923	9.21689	6.67045	209
chr1	19407743	19407946	LSD1__mapped_reads_in_BAM_format__peak_1252	61	.	2.53008	8.6268	6.12005	196
chr1	19468404	19468608	LSD1__mapped_reads_in_BAM_format__peak_1255	51	.	2.5283	7.60977	5.17884	58
chr1	19469613	19469945	LSD1__mapped_reads_in_BAM_format__peak_1256	132	.	3.25358	16.14	13.2701	155
chr1	19477024	19477118	LSD1__mapped_reads_in_BAM_format__peak_1257	86	.	3.23208	11.3243	8.66165	156
chr1	19479372	19479778	LSD1__mapped_reads_in_BAM_format__peak_1258	1729	.	18.7944	177.926	172.964	302
chr1	19486016	19486389	LSD1__mapped_reads_in_BAM_format__peak_1259	164	.	4.06085	19.4461	16.4647	323
chr1	19495214	19495309	LSD1__mapped_reads_in_BAM_format__peak_1264	104	.	3.78315	13.2346	10.4837	95
chr1	19509027	19509317	LSD1__mapped_reads_in_BAM_format__peak_1265	193	.	3.13432	22.4336	19.3673	116
chr1	19596503	19596760	LSD1__mapped_reads_in_BAM_format__peak_1269	52	.	2.10615	7.64686	5.21348	96
chr1	19600518	19600799	LSD1__mapped_reads_in_BAM_format__peak_1271	236	.	4.98125	26.8562	23.674	171
chr1	19653681	19654009	LSD1__mapped_reads_in_BAM_format__peak_1274	101	.	2.73344	12.8786	10.14	188
chr1	19659824	19660159	LSD1__mapped_reads_in_BAM_format__peak_1276	786	.	8.54807	82.6897	78.6699	249
chr1	19752205	19752581	LSD1__mapped_reads_in_BAM_format__peak_1283	471	.	7.07229	50.8024	47.1841	184
chr1	19770981	19771167	LSD1__mapped_reads_in_BAM_format__peak_1286	195	.	5.75071	22.6416	19.5673	191
chr1	19861121	19861419	LSD1__mapped_reads_in_BAM_format__peak_1289	152	.	3.5775	18.2272	15.2863	140
chr1	20184526	20185801	LSD1__mapped_reads_in_BAM_format__peak_1307	349	.	3.90481	38.3394	34.9227	959
chr1	20186197	20186392	LSD1__mapped_reads_in_BAM_format__peak_1308	45	.	2.41145	6.89795	4.52251	99
chr1	20187763	20188251	LSD1__mapped_reads_in_BAM_format__peak_1309	149	.	2.97718	17.8372	14.9088	206
chr1	20188289	20188357	LSD1__mapped_reads_in_BAM_format__peak_1310	479	.	5.46866	51.6189	47.9885	239
chr1	20197365	20197785	LSD1__mapped_reads_in_BAM_format__peak_1313	302	.	5.41446	33.6285	30.2993	262
chr1	20199440	20199522	LSD1__mapped_reads_in_BAM_format__peak_1314	191	.	3.41146	22.191	19.1293	211
chr1	20485998	20486211	LSD1__mapped_reads_in_BAM_format__peak_1332	254	.	6.26002	28.6948	25.4693	185
chr1	20522175	20522670	LSD1__mapped_reads_in_BAM_format__peak_1334	1897	.	14.7484	194.892	189.76	529
chr1	20587877	20588210	LSD1__mapped_reads_in_BAM_format__peak_1338	705	.	11.9806	74.5181	70.5917	254
chr1	20616990	20617199	LSD1__mapped_reads_in_BAM_format__peak_1343	417	.	8.80974	45.2478	41.714	347
chr1	20671775	20671887	LSD1__mapped_reads_in_BAM_format__peak_1347	70	.	3.2427	9.66235	7.09049	109
chr1	20672005	20672013	LSD1__mapped_reads_in_BAM_format__peak_1348	88	.	3.3234	11.5209	8.84737	409
chr1	20703241	20703456	LSD1__mapped_reads_in_BAM_format__peak_1350	78	.	3.88554	10.4145	7.80086	346
chr1	21175297	21175519	LSD1__mapped_reads_in_BAM_format__peak_1366	41	.	2.12866	6.50488	4.16581	127
chr1	21216710	21217023	LSD1__mapped_reads_in_BAM_format__peak_1372	201	.	5.3027	23.2702	20.1791	388
chr1	21262156	21262282	LSD1__mapped_reads_in_BAM_format__peak_1377	32	.	2.12861	5.49002	3.24565	189
chr1	21294904	21295338	LSD1__mapped_reads_in_BAM_format__peak_1381	638	.	7.155	67.6528	63.8081	312
chr1	21319844	21320369	LSD1__mapped_reads_in_BAM_format__peak_1388	2722	.	15.9878	278.383	272.26	394
chr1	21320566	21320865	LSD1__mapped_reads_in_BAM_format__peak_1389	376	.	5.24496	41.1536	37.6867	175
chr1	21324653	21324934	LSD1__mapped_reads_in_BAM_format__peak_1393	76	.	2.89245	10.2585	7.65264	247
chr1	21333934	21334155	LSD1__mapped_reads_in_BAM_format__peak_1395	172	.	4.40544	20.3068	17.2987	175
chr1	21345778	21345948	LSD1__mapped_reads_in_BAM_format__peak_1397	168	.	3.93866	19.8827	16.89	174
chr1	21345965	21346167	LSD1__mapped_reads_in_BAM_format__peak_1398	156	.	2.96177	18.6321	15.678	172
chr1	21346409	21346714	LSD1__mapped_reads_in_BAM_format__peak_1399	76	.	2.48904	10.2056	7.60306	191
chr1	21401710	21402102	LSD1__mapped_reads_in_BAM_format__peak_1406	205	.	4.61864	23.6071	20.5085	222
chr1	21440618	21440994	LSD1__mapped_reads_in_BAM_format__peak_1408	179	.	4.48273	20.9951	17.9687	164
chr1	21454071	21454256	LSD1__mapped_reads_in_BAM_format__peak_1409	95	.	2.4516	12.2347	9.52665	140
chr1	21488936	21489174	LSD1__mapped_reads_in_BAM_format__peak_1410	134	.	3.82481	16.313	13.4397	164
chr1	21496064	21496201	LSD1__mapped_reads_in_BAM_format__peak_1412	47	.	3.25943	7.14221	4.74844	89
chr1	21535047	21535197	LSD1__mapped_reads_in_BAM_format__peak_1414	30	.	2.30932	5.30186	3.08329	75
chr1	21568466	21568509	LSD1__mapped_reads_in_BAM_format__peak_1418	57	.	3.50006	8.27004	5.79075	117
chr1	21574126	21574213	LSD1__mapped_reads_in_BAM_format__peak_1420	104	.	3.34866	13.1963	10.4472	156
chr1	21595451	21595488	LSD1__mapped_reads_in_BAM_format__peak_1424	57	.	2.56698	8.24356	5.76633	192
chr1	21613059	21613196	LSD1__mapped_reads_in_BAM_format__peak_1429	49	.	2.25691	7.40158	4.98332	159
chr1	21619101	21619426	LSD1__mapped_reads_in_BAM_format__peak_1430	55	.	2.5885	8.05511	5.58828	130
chr1	21631646	21632645	LSD1__mapped_reads_in_BAM_format__peak_1433	375	.	3.66207	40.9802	37.5167	1097
chr1	21669591	21669763	LSD1__mapped_reads_in_BAM_format__peak_1446	487	.	5.95173	52.3502	48.7095	177
chr1	21675200	21675309	LSD1__mapped_reads_in_BAM_format__peak_1447	57	.	2.67836	8.18132	5.70806	172
chr1	21675885	21676692	LSD1__mapped_reads_in_BAM_format__peak_1448	711	.	5.2695	75.0999	71.1666	283
chr1	21687146	21687411	LSD1__mapped_reads_in_BAM_format__peak_1450	143	.	2.65013	17.2216	14.3135	124
chr1	21749936	21750348	LSD1__mapped_reads_in_BAM_format__peak_1452	1089	.	8.20031	113.33	108.986	242
chr1	21782478	21782838	LSD1__mapped_reads_in_BAM_format__peak_1458	86	.	2.62952	11.3374	8.67435	247
chr1	21783993	21784030	LSD1__mapped_reads_in_BAM_format__peak_1459	183	.	3.07225	21.4144	18.3747	266
chr1	21784143	21784421	LSD1__mapped_reads_in_BAM_format__peak_1459	183	.	3.07225	21.4144	18.3747	266
chr1	21791750	21792103	LSD1__mapped_reads_in_BAM_format__peak_1460	172	.	2.8392	20.2662	17.2595	181
chr1	21867702	21867916	LSD1__mapped_reads_in_BAM_format__peak_1478	751	.	12.4599	79.0978	75.1189	244
chr1	21905010	21905602	LSD1__mapped_reads_in_BAM_format__peak_1482	2161	.	10.2464	221.623	216.197	404
chr1	21906676	21907054	LSD1__mapped_reads_in_BAM_format__peak_1483	153	.	2.81851	18.3207	15.3756	244
chr1	21919528	21919763	LSD1__mapped_reads_in_BAM_format__peak_1490	120	.	3.5362	14.8517	12.0326	161
chr1	21934136	21934170	LSD1__mapped_reads_in_BAM_format__peak_1495	603	.	7.58271	64.1827	60.3811	241
chr1	21974537	21975083	LSD1__mapped_reads_in_BAM_format__peak_1506	827	.	8.29329	86.8384	82.7727	329
chr1	21999485	21999820	LSD1__mapped_reads_in_BAM_format__peak_1512	165	.	4.18564	19.5188	16.5347	240
chr1	22018998	22019218	LSD1__mapped_reads_in_BAM_format__peak_1516	272	.	4.31272	30.4651	27.2005	187
chr1	22025936	22026168	LSD1__mapped_reads_in_BAM_format__peak_1519	60	.	2.00447	8.5278	6.02694	141
chr1	22039632	22039950	LSD1__mapped_reads_in_BAM_format__peak_1522	208	.	3.48135	23.947	20.838	192
chr1	22042776	22043141	LSD1__mapped_reads_in_BAM_format__peak_1523	130	.	2.94626	15.9041	13.0449	209
chr1	22049623	22049837	LSD1__mapped_reads_in_BAM_format__peak_1525	35	.	2.12227	5.86177	3.58255	145
chr1	22118998	22119205	LSD1__mapped_reads_in_BAM_format__peak_1530	47	.	3.03775	7.10288	4.71167	141
chr1	22121515	22121730	LSD1__mapped_reads_in_BAM_format__peak_1531	152	.	3.73225	18.1608	15.2228	255
chr1	22229524	22229781	LSD1__mapped_reads_in_BAM_format__peak_1542	61	.	3.55771	8.67503	6.16548	122
chr1	22285347	22285793	LSD1__mapped_reads_in_BAM_format__peak_1549	206	.	4.16422	23.7855	20.6797	936
chr1	22335171	22335291	LSD1__mapped_reads_in_BAM_format__peak_1553	57	.	3.50006	8.27004	5.79075	101
chr1	22337236	22337510	LSD1__mapped_reads_in_BAM_format__peak_1555	58	.	3.60738	8.32821	5.84411	216
chr1	22342141	22342543	LSD1__mapped_reads_in_BAM_format__peak_1556	428	.	6.71146	46.4335	42.8808	211
chr1	22380565	22380641	LSD1__mapped_reads_in_BAM_format__peak_1559	280	.	6.58381	31.2807	28	214
chr1	22487880	22488128	LSD1__mapped_reads_in_BAM_format__peak_1568	1062	.	11.4023	110.571	106.254	238
chr1	22543764	22544013	LSD1__mapped_reads_in_BAM_format__peak_1571	77	.	4.15561	10.3464	7.73569	104
chr1	22639836	22640105	LSD1__mapped_reads_in_BAM_format__peak_1579	67	.	3.77297	9.29251	6.74278	281
chr1	22658611	22658871	LSD1__mapped_reads_in_BAM_format__peak_1581	950	.	15.9724	99.2173	95.0172	595
chr1	22678599	22678872	LSD1__mapped_reads_in_BAM_format__peak_1583	63	.	3.63468	8.89795	6.37632	123
chr1	22997540	22997975	LSD1__mapped_reads_in_BAM_format__peak_1602	285	.	5.3603	31.808	28.5153	230
chr1	23004042	23004239	LSD1__mapped_reads_in_BAM_format__peak_1603	105	.	3.86743	13.3068	10.5515	154
chr1	23101565	23101839	LSD1__mapped_reads_in_BAM_format__peak_1606	75	.	2.79516	10.095	7.50007	119
chr1	23103214	23103679	LSD1__mapped_reads_in_BAM_format__peak_1607	910	.	7.72556	95.2167	91.0589	228
chr1	23110716	23111195	LSD1__mapped_reads_in_BAM_format__peak_1608	767	.	8.42767	80.7743	76.7767	244
chr1	23115183	23115452	LSD1__mapped_reads_in_BAM_format__peak_1611	115	.	2.55427	14.2989	11.5032	93
chr1	23167428	23167717	LSD1__mapped_reads_in_BAM_format__peak_1615	34	.	2.07937	5.72225	3.45522	81
chr1	23198534	23198788	LSD1__mapped_reads_in_BAM_format__peak_1618	54	.	3.1688	7.92469	5.46573	122
chr1	23210457	23210656	LSD1__mapped_reads_in_BAM_format__peak_1623	124	.	4.22252	15.2591	12.4216	171
chr1	23258183	23258392	LSD1__mapped_reads_in_BAM_format__peak_1629	271	.	6.83272	30.3857	27.1235	195
chr1	23384228	23384757	LSD1__mapped_reads_in_BAM_format__peak_1635	170	.	3.78966	20.0589	17.0606	255
chr1	23392203	23392327	LSD1__mapped_reads_in_BAM_format__peak_1636	105	.	3.46398	13.3079	10.5521	327
chr1	23475440	23475649	LSD1__mapped_reads_in_BAM_format__peak_1645	146	.	4.14658	17.577	14.6577	138
chr1	23539862	23540231	LSD1__mapped_reads_in_BAM_format__peak_1655	362	.	4.24177	39.7315	36.2884	233
chr1	23553898	23553972	LSD1__mapped_reads_in_BAM_format__peak_1658	331	.	5.52293	36.5719	33.1867	198
chr1	23554200	23554424	LSD1__mapped_reads_in_BAM_format__peak_1659	26	.	1.98079	4.8253	2.6657	183
chr1	23558206	23558602	LSD1__mapped_reads_in_BAM_format__peak_1660	90	.	2.57426	11.6882	9.00761	182
chr1	23558951	23559276	LSD1__mapped_reads_in_BAM_format__peak_1661	49	.	2.1203	7.35432	4.9404	195
chr1	23559799	23560176	LSD1__mapped_reads_in_BAM_format__peak_1662	1560	.	10.6838	160.822	156.032	486
chr1	23567792	23567960	LSD1__mapped_reads_in_BAM_format__peak_1664	38	.	2.28176	6.13963	3.82999	76
chr1	23590628	23590941	LSD1__mapped_reads_in_BAM_format__peak_1668	83	.	3.20291	10.9795	8.33442	151
chr1	23617162	23617402	LSD1__mapped_reads_in_BAM_format__peak_1674	40	.	2.21835	6.38654	4.05723	91
chr1	23619230	23619562	LSD1__mapped_reads_in_BAM_format__peak_1676	499	.	7.57427	53.5622	49.9036	180
chr1	23619859	23620074	LSD1__mapped_reads_in_BAM_format__peak_1677	35	.	2.65135	5.85479	3.57602	126
chr1	23626039	23626554	LSD1__mapped_reads_in_BAM_format__peak_1679	3535	.	36.2015	361.143	353.511	323
chr1	23627560	23627889	LSD1__mapped_reads_in_BAM_format__peak_1680	47	.	2.57542	7.09582	4.70517	163
chr1	23685320	23685519	LSD1__mapped_reads_in_BAM_format__peak_1692	85	.	3.11332	11.1754	8.52169	188
chr1	23777978	23778293	LSD1__mapped_reads_in_BAM_format__peak_1699	175	.	2.70557	20.5392	17.527	649
chr1	23799925	23800140	LSD1__mapped_reads_in_BAM_format__peak_1701	85	.	3.24847	11.1854	8.53154	140
chr1	23826108	23826289	LSD1__mapped_reads_in_BAM_format__peak_1703	41	.	2.60653	6.46923	4.13333	154
chr1	23958418	23958627	LSD1__mapped_reads_in_BAM_format__peak_1719	93	.	2.51113	12.0548	9.35761	194
chr1	24085013	24085307	LSD1__mapped_reads_in_BAM_format__peak_1724	215	.	6.35635	24.6927	21.5638	184
chr1	24212197	24212600	LSD1__mapped_reads_in_BAM_format__peak_1731	450	.	8.15044	48.6046	45.0188	311
chr1	24319277	24319560	LSD1__mapped_reads_in_BAM_format__peak_1740	103	.	3.76137	13.146	10.3985	135
chr1	24322236	24322485	LSD1__mapped_reads_in_BAM_format__peak_1742	265	.	3.79992	29.8073	26.5577	304
chr1	24344951	24345284	LSD1__mapped_reads_in_BAM_format__peak_1745	70	.	3.90658	9.66664	7.09457	115
chr1	24413511	24413872	LSD1__mapped_reads_in_BAM_format__peak_1747	82	.	2.28709	10.8812	8.24039	195
chr1	24502079	24502492	LSD1__mapped_reads_in_BAM_format__peak_1750	103	.	3.13743	13.1266	10.3794	177
chr1	24507555	24507832	LSD1__mapped_reads_in_BAM_format__peak_1751	50	.	2.67015	7.50775	5.08354	236
chr1	24515895	24516105	LSD1__mapped_reads_in_BAM_format__peak_1752	38	.	2.57899	6.21318	3.89583	83
chr1	24551367	24551632	LSD1__mapped_reads_in_BAM_format__peak_1753	107	.	4.52497	13.5398	10.7746	160
chr1	24559117	24559435	LSD1__mapped_reads_in_BAM_format__peak_1754	122	.	3.91009	15.1033	12.2752	167
chr1	24591403	24591669	LSD1__mapped_reads_in_BAM_format__peak_1757	513	.	8.37698	54.9918	51.3133	332
chr1	24707864	24708172	LSD1__mapped_reads_in_BAM_format__peak_1765	251	.	5.69003	28.401	25.1828	160
chr1	24742023	24742279	LSD1__mapped_reads_in_BAM_format__peak_1769	135	.	3.29762	16.4302	13.5503	153
chr1	24746332	24746340	LSD1__mapped_reads_in_BAM_format__peak_1770	51	.	2.5283	7.60977	5.17884	89
chr1	24746839	24746960	LSD1__mapped_reads_in_BAM_format__peak_1771	79	.	2.99761	10.6053	7.98008	156
chr1	24765460	24765499	LSD1__mapped_reads_in_BAM_format__peak_1772	60	.	2.11388	8.49651	6.00151	116
chr1	24847920	24848471	LSD1__mapped_reads_in_BAM_format__peak_1774	66	.	2.48621	9.2134	6.66781	204
chr1	24898036	24898319	LSD1__mapped_reads_in_BAM_format__peak_1778	123	.	4.84623	15.1882	12.3534	177
chr1	25091069	25091226	LSD1__mapped_reads_in_BAM_format__peak_1798	116	.	3.60831	14.4847	11.6789	133
chr1	25219881	25220118	LSD1__mapped_reads_in_BAM_format__peak_1807	107	.	3.25067	13.553	10.7872	169
chr1	25233022	25233259	LSD1__mapped_reads_in_BAM_format__peak_1808	81	.	2.22611	10.765	8.13286	177
chr1	25272373	25272638	LSD1__mapped_reads_in_BAM_format__peak_1813	95	.	2.98125	12.224	9.5166	125
chr1	25279418	25280368	LSD1__mapped_reads_in_BAM_format__peak_1815	1231	.	8.28745	127.623	123.14	610
chr1	25285109	25285490	LSD1__mapped_reads_in_BAM_format__peak_1819	767	.	6.47605	80.7065	76.7095	194
chr1	25295482	25295697	LSD1__mapped_reads_in_BAM_format__peak_1822	45	.	2.48509	6.97744	4.59667	31
chr1	25321987	25322441	LSD1__mapped_reads_in_BAM_format__peak_1825	210	.	4.59399	24.1273	21.0139	528
chr1	25322764	25323266	LSD1__mapped_reads_in_BAM_format__peak_1826	619	.	6.24989	65.8211	61.9993	263
chr1	25337026	25337318	LSD1__mapped_reads_in_BAM_format__peak_1828	68	.	2.35833	9.40383	6.84972	108
chr1	25355890	25356271	LSD1__mapped_reads_in_BAM_format__peak_1829	154	.	3.45077	18.3512	15.4053	194
chr1	25367921	25368127	LSD1__mapped_reads_in_BAM_format__peak_1832	43	.	2.40591	6.73946	4.37529	146
chr1	25368202	25368665	LSD1__mapped_reads_in_BAM_format__peak_1833	435	.	4.92335	47.0689	43.5066	243
chr1	25369862	25370456	LSD1__mapped_reads_in_BAM_format__peak_1834	849	.	7.78166	89.0562	84.9659	517
chr1	25412911	25413911	LSD1__mapped_reads_in_BAM_format__peak_1840	1382	.	7.42036	142.898	138.272	607
chr1	25430270	25430534	LSD1__mapped_reads_in_BAM_format__peak_1846	272	.	4.16659	30.5078	27.2427	263
chr1	25477522	25477676	LSD1__mapped_reads_in_BAM_format__peak_1850	59	.	2.33735	8.38896	5.90029	130
chr1	25526983	25527088	LSD1__mapped_reads_in_BAM_format__peak_1852	76	.	3.33278	10.2303	7.62578	103
chr1	25543085	25543362	LSD1__mapped_reads_in_BAM_format__peak_1857	966	.	8.82945	100.871	96.6528	228
chr1	25549409	25549996	LSD1__mapped_reads_in_BAM_format__peak_1859	313	.	4.62184	34.7176	31.3674	1063
chr1	25550307	25550549	LSD1__mapped_reads_in_BAM_format__peak_1859	313	.	4.62184	34.7176	31.3674	1063
chr1	25562704	25562896	LSD1__mapped_reads_in_BAM_format__peak_1864	191	.	4.47431	22.2164	19.1538	159
chr1	25695102	25695164	LSD1__mapped_reads_in_BAM_format__peak_1876	237	.	5.06157	26.9163	23.7329	225
chr1	25750968	25751169	LSD1__mapped_reads_in_BAM_format__peak_1880	132	.	5.02496	16.087	13.2195	169
chr1	25760890	25761203	LSD1__mapped_reads_in_BAM_format__peak_1883	596	.	6.59524	63.4004	59.6082	184
chr1	25768208	25768538	LSD1__mapped_reads_in_BAM_format__peak_1885	59	.	3.47159	8.42273	5.93238	167
chr1	25784775	25785010	LSD1__mapped_reads_in_BAM_format__peak_1889	74	.	2.57662	10.0766	7.48258	113
chr1	25820967	25821107	LSD1__mapped_reads_in_BAM_format__peak_1893	75	.	2.66202	10.1512	7.55177	87
chr1	25859013	25859388	LSD1__mapped_reads_in_BAM_format__peak_1895	204	.	4.22268	23.5584	20.4611	201
chr1	25861474	25861885	LSD1__mapped_reads_in_BAM_format__peak_1897	144	.	2.63891	17.4081	14.4956	219
chr1	25875146	25875440	LSD1__mapped_reads_in_BAM_format__peak_1902	79	.	2.62182	10.5193	7.90152	128
chr1	25918243	25918354	LSD1__mapped_reads_in_BAM_format__peak_1906	173	.	3.38081	20.3554	17.3465	140
chr1	25933363	25933940	LSD1__mapped_reads_in_BAM_format__peak_1907	214	.	2.86153	24.5536	21.4289	326
chr1	25993735	25994055	LSD1__mapped_reads_in_BAM_format__peak_1910	133	.	2.89518	16.2165	13.3457	122
chr1	25997137	25997357	LSD1__mapped_reads_in_BAM_format__peak_1911	104	.	2.68738	13.1739	10.4253	159
chr1	25998322	25998690	LSD1__mapped_reads_in_BAM_format__peak_1912	278	.	3.36331	31.1633	27.8853	151
chr1	26006178	26006483	LSD1__mapped_reads_in_BAM_format__peak_1913	57	.	2.40524	8.1775	5.70463	150
chr1	26035609	26035829	LSD1__mapped_reads_in_BAM_format__peak_1921	97	.	2.56386	12.4886	9.77147	173
chr1	26036220	26036581	LSD1__mapped_reads_in_BAM_format__peak_1922	39	.	1.8742	6.2517	3.93217	103
chr1	26070463	26070973	LSD1__mapped_reads_in_BAM_format__peak_1931	668	.	4.71741	70.7125	66.831	157
chr1	26078677	26078932	LSD1__mapped_reads_in_BAM_format__peak_1934	104	.	2.84609	13.1783	10.4296	105
chr1	26084308	26084593	LSD1__mapped_reads_in_BAM_format__peak_1938	147	.	4.09629	17.6294	14.7062	236
chr1	26098170	26098210	LSD1__mapped_reads_in_BAM_format__peak_1941	60	.	2.96416	8.56213	6.05857	64
chr1	26123378	26123767	LSD1__mapped_reads_in_BAM_format__peak_1943	140	.	2.5686	16.9257	14.0287	327
chr1	26126332	26126694	LSD1__mapped_reads_in_BAM_format__peak_1944	365	.	3.527	40.038	36.5911	176
chr1	26138651	26138720	LSD1__mapped_reads_in_BAM_format__peak_1946	18	.	1.93544	3.9409	1.8966	307
chr1	26169560	26169805	LSD1__mapped_reads_in_BAM_format__peak_1952	108	.	2.83821	13.6466	10.8757	175
chr1	26174506	26174932	LSD1__mapped_reads_in_BAM_format__peak_1953	969	.	8.39476	101.15	96.9299	292
chr1	26177845	26178151	LSD1__mapped_reads_in_BAM_format__peak_1955	219	.	5.28383	25.0546	21.9168	204
chr1	26201147	26201602	LSD1__mapped_reads_in_BAM_format__peak_1961	83	.	2.19813	11.0331	8.38634	277
chr1	26233672	26233856	LSD1__mapped_reads_in_BAM_format__peak_1964	32	.	1.86197	5.50683	3.26088	204
chr1	26234432	26234730	LSD1__mapped_reads_in_BAM_format__peak_1965	80	.	2.37085	10.6329	8.00623	192
chr1	26279441	26279720	LSD1__mapped_reads_in_BAM_format__peak_1967	28	.	1.77249	4.99145	2.80384	257
chr1	26284589	26284628	LSD1__mapped_reads_in_BAM_format__peak_1969	74	.	2.26297	10.0872	7.49304	416
chr1	26284729	26285070	LSD1__mapped_reads_in_BAM_format__peak_1969	74	.	2.26297	10.0872	7.49304	416
chr1	26286775	26287406	LSD1__mapped_reads_in_BAM_format__peak_1970	383	.	5.09345	41.8211	38.3438	504
chr1	26306442	26306642	LSD1__mapped_reads_in_BAM_format__peak_1973	51	.	2.4392	7.57249	5.14412	149
chr1	26315610	26315899	LSD1__mapped_reads_in_BAM_format__peak_1974	101	.	3.24973	12.9055	10.1657	145
chr1	26319863	26320177	LSD1__mapped_reads_in_BAM_format__peak_1976	75	.	2.97795	10.1298	7.53318	277
chr1	26336126	26336370	LSD1__mapped_reads_in_BAM_format__peak_1978	69	.	2.55392	9.49225	6.93327	114
chr1	26351642	26351868	LSD1__mapped_reads_in_BAM_format__peak_1982	43	.	2.9025	6.67397	4.31472	152
chr1	26358929	26359241	LSD1__mapped_reads_in_BAM_format__peak_1987	166	.	4.32815	19.6259	16.6395	132
chr1	26378144	26379043	LSD1__mapped_reads_in_BAM_format__peak_1991	152	.	2.59889	18.1633	15.2252	834
chr1	26387310	26387903	LSD1__mapped_reads_in_BAM_format__peak_1993	1715	.	12.5471	176.542	171.594	304
chr1	26500148	26500699	LSD1__mapped_reads_in_BAM_format__peak_2004	231	.	4.28216	26.3239	23.1551	436
chr1	26542016	26542284	LSD1__mapped_reads_in_BAM_format__peak_2013	70	.	2.53141	9.64126	7.07063	64
chr1	26620608	26620910	LSD1__mapped_reads_in_BAM_format__peak_2023	326	.	4.42951	36.0214	32.6456	242
chr1	26633913	26634212	LSD1__mapped_reads_in_BAM_format__peak_2028	115	.	3.54063	14.3942	11.5932	117
chr1	26686091	26686204	LSD1__mapped_reads_in_BAM_format__peak_2032	80	.	2.32747	10.6413	8.01434	151
chr1	26698203	26698472	LSD1__mapped_reads_in_BAM_format__peak_2035	188	.	2.77495	21.8943	18.8425	316
chr1	26721734	26722135	LSD1__mapped_reads_in_BAM_format__peak_2037	234	.	3.41792	26.5849	23.4092	205
chr1	26744126	26744510	LSD1__mapped_reads_in_BAM_format__peak_2039	114	.	2.42604	14.2484	11.4536	205
chr1	26791629	26791897	LSD1__mapped_reads_in_BAM_format__peak_2046	256	.	3.28616	28.9123	25.6822	146
chr1	26862754	26863084	LSD1__mapped_reads_in_BAM_format__peak_2051	385	.	5.47466	42.0529	38.5707	179
chr1	26864225	26864494	LSD1__mapped_reads_in_BAM_format__peak_2052	947	.	11.2056	98.9269	94.73	287
chr1	26889638	26889828	LSD1__mapped_reads_in_BAM_format__peak_2056	277	.	4.66159	31.0737	27.797	185
chr1	26890006	26890235	LSD1__mapped_reads_in_BAM_format__peak_2057	48	.	2.17093	7.29174	4.88074	129
chr1	26907830	26908070	LSD1__mapped_reads_in_BAM_format__peak_2058	49	.	2.54881	7.41817	4.99856	52
chr1	26952122	26952568	LSD1__mapped_reads_in_BAM_format__peak_2062	115	.	4.21469	14.3414	11.5441	186
chr1	26991346	26991835	LSD1__mapped_reads_in_BAM_format__peak_2067	294	.	7.23576	32.7757	29.4641	341
chr1	26993658	26993958	LSD1__mapped_reads_in_BAM_format__peak_2069	156	.	4.50375	18.5548	15.6022	116
chr1	27027217	27027512	LSD1__mapped_reads_in_BAM_format__peak_2075	70	.	2.40353	9.60084	7.03418	101
chr1	27046183	27046418	LSD1__mapped_reads_in_BAM_format__peak_2080	918	.	7.59639	96.0407	91.8747	259
chr1	27067517	27067786	LSD1__mapped_reads_in_BAM_format__peak_2082	292	.	6.78864	32.5348	29.2269	267
chr1	27074064	27074549	LSD1__mapped_reads_in_BAM_format__peak_2083	326	.	4.23002	36.0564	32.6803	263
chr1	27099208	27099573	LSD1__mapped_reads_in_BAM_format__peak_2090	300	.	4.96284	33.4223	30.0969	309
chr1	27115743	27116198	LSD1__mapped_reads_in_BAM_format__peak_2092	362	.	4.24177	39.7315	36.2884	154
chr1	27145882	27146206	LSD1__mapped_reads_in_BAM_format__peak_2095	64	.	2.70889	8.97469	6.44612	233
chr1	27147999	27148210	LSD1__mapped_reads_in_BAM_format__peak_2096	71	.	3.45655	9.77625	7.19928	209
chr1	27157550	27157555	LSD1__mapped_reads_in_BAM_format__peak_2097	598	.	6.01033	63.6638	59.8685	274
chr1	27192091	27192673	LSD1__mapped_reads_in_BAM_format__peak_2100	366	.	5.47623	40.1395	36.6908	374
chr1	27235266	27235477	LSD1__mapped_reads_in_BAM_format__peak_2105	81	.	2.99485	10.7819	8.14804	141
chr1	27321854	27322104	LSD1__mapped_reads_in_BAM_format__peak_2108	50	.	2.27687	7.52452	5.09879	131
chr1	27348981	27349275	LSD1__mapped_reads_in_BAM_format__peak_2111	48	.	2.57187	7.22905	4.8268	141
chr1	27377787	27378038	LSD1__mapped_reads_in_BAM_format__peak_2116	76	.	2.93113	10.273	7.6658	327
chr1	27392305	27392542	LSD1__mapped_reads_in_BAM_format__peak_2117	70	.	2.53141	9.64126	7.07063	203
chr1	27428301	27428731	LSD1__mapped_reads_in_BAM_format__peak_2119	988	.	7.44933	103.08	98.8387	292
chr1	27489122	27489361	LSD1__mapped_reads_in_BAM_format__peak_2129	143	.	3.19638	17.2206	14.3126	158
chr1	27499690	27499781	LSD1__mapped_reads_in_BAM_format__peak_2133	286	.	4.5118	31.9558	28.6609	170
chr1	27507931	27508122	LSD1__mapped_reads_in_BAM_format__peak_2136	717	.	7.64284	75.7108	71.7707	570
chr1	27508595	27508837	LSD1__mapped_reads_in_BAM_format__peak_2136	717	.	7.64284	75.7108	71.7707	570
chr1	27518205	27518399	LSD1__mapped_reads_in_BAM_format__peak_2140	56	.	2.70723	8.15486	5.68362	195
chr1	27526500	27526654	LSD1__mapped_reads_in_BAM_format__peak_2144	68	.	2.35833	9.40383	6.84972	74
chr1	27526829	27526966	LSD1__mapped_reads_in_BAM_format__peak_2145	49	.	2.25691	7.40158	4.98332	153
chr1	27527064	27527461	LSD1__mapped_reads_in_BAM_format__peak_2145	49	.	2.25691	7.40158	4.98332	153
chr1	27538708	27539093	LSD1__mapped_reads_in_BAM_format__peak_2149	173	.	4.85381	20.3516	17.343	190
chr1	27542378	27543233	LSD1__mapped_reads_in_BAM_format__peak_2151	755	.	5.73286	79.5206	75.5366	315
chr1	27556382	27556895	LSD1__mapped_reads_in_BAM_format__peak_2154	266	.	4.12319	29.8674	26.616	288
chr1	27562045	27562050	LSD1__mapped_reads_in_BAM_format__peak_2155	72	.	3.09154	9.87063	7.28929	157
chr1	27563162	27563737	LSD1__mapped_reads_in_BAM_format__peak_2156	61	.	2.8648	8.69255	6.18161	396
chr1	27564075	27564122	LSD1__mapped_reads_in_BAM_format__peak_2157	32	.	2.22731	5.53619	3.28454	22
chr1	27572095	27572304	LSD1__mapped_reads_in_BAM_format__peak_2159	49	.	2.54881	7.41817	4.99856	175
chr1	27603868	27604151	LSD1__mapped_reads_in_BAM_format__peak_2170	32	.	2.07511	5.50688	3.26088	190
chr1	27608744	27609092	LSD1__mapped_reads_in_BAM_format__peak_2173	236	.	4.14092	26.8255	23.6439	452
chr1	27667550	27667876	LSD1__mapped_reads_in_BAM_format__peak_2188	319	.	4.98682	35.3405	31.9773	230
chr1	27668890	27669334	LSD1__mapped_reads_in_BAM_format__peak_2189	622	.	7.5696	66.1108	62.2845	271
chr1	27779867	27780217	LSD1__mapped_reads_in_BAM_format__peak_2194	420	.	7.07564	45.5665	42.0282	174
chr1	27867845	27868147	LSD1__mapped_reads_in_BAM_format__peak_2200	39	.	2.04427	6.26185	3.94217	91
chr1	27871974	27872218	LSD1__mapped_reads_in_BAM_format__peak_2202	77	.	3.15116	10.3331	7.723	147
chr1	27872672	27872920	LSD1__mapped_reads_in_BAM_format__peak_2203	294	.	5.8557	32.8101	29.4981	188
chr1	27943006	27943692	LSD1__mapped_reads_in_BAM_format__peak_2207	218	.	4.3047	24.9605	21.8256	354
chr1	27959422	27959466	LSD1__mapped_reads_in_BAM_format__peak_2211	46	.	2.95615	7.03237	4.64651	119
chr1	28059652	28059983	LSD1__mapped_reads_in_BAM_format__peak_2218	194	.	3.66151	22.504	19.4338	327
chr1	28088928	28089362	LSD1__mapped_reads_in_BAM_format__peak_2220	158	.	3.29016	18.7715	15.8131	183
chr1	28112821	28113066	LSD1__mapped_reads_in_BAM_format__peak_2222	44	.	2.21499	6.81105	4.44136	107
chr1	28118701	28118945	LSD1__mapped_reads_in_BAM_format__peak_2223	76	.	2.38175	10.212	7.60911	113
chr1	28136751	28136938	LSD1__mapped_reads_in_BAM_format__peak_2225	71	.	2.61272	9.69982	7.12643	117
chr1	28144319	28144555	LSD1__mapped_reads_in_BAM_format__peak_2227	99	.	3.34109	12.7128	9.98424	134
chr1	28154979	28155375	LSD1__mapped_reads_in_BAM_format__peak_2230	83	.	3.24611	10.9607	8.31639	94
chr1	28171906	28172211	LSD1__mapped_reads_in_BAM_format__peak_2231	237	.	5.132	26.9117	23.7285	234
chr1	28173402	28173606	LSD1__mapped_reads_in_BAM_format__peak_2232	55	.	2.71463	8.02571	5.56146	47
chr1	28235306	28235748	LSD1__mapped_reads_in_BAM_format__peak_2235	354	.	4.3979	38.8411	35.4144	192
chr1	28236522	28236730	LSD1__mapped_reads_in_BAM_format__peak_2236	21	.	1.68673	4.20533	2.12878	48
chr1	28249192	28249518	LSD1__mapped_reads_in_BAM_format__peak_2238	83	.	2.47122	11.0398	8.39221	156
chr1	28266806	28267287	LSD1__mapped_reads_in_BAM_format__peak_2240	273	.	4.33887	30.6635	27.3947	361
chr1	28346030	28346307	LSD1__mapped_reads_in_BAM_format__peak_2247	217	.	3.99303	24.9193	21.7855	273
chr1	28351315	28351955	LSD1__mapped_reads_in_BAM_format__peak_2248	120	.	2.34787	14.8895	12.0692	494
chr1	28352240	28352554	LSD1__mapped_reads_in_BAM_format__peak_2249	57	.	2.24603	8.24332	5.76633	192
chr1	28366520	28366793	LSD1__mapped_reads_in_BAM_format__peak_2250	84	.	3.13227	11.0643	8.41542	98
chr1	28449987	28450185	LSD1__mapped_reads_in_BAM_format__peak_2261	33	.	2.11976	5.64676	3.38781	140
chr1	28500875	28501498	LSD1__mapped_reads_in_BAM_format__peak_2264	453	.	4.94127	48.9808	45.3906	350
chr1	28504706	28505057	LSD1__mapped_reads_in_BAM_format__peak_2265	171	.	3.53712	20.1282	17.1277	342
chr1	28505453	28505482	LSD1__mapped_reads_in_BAM_format__peak_2266	111	.	2.65065	13.972	11.1874	224
chr1	28505641	28505811	LSD1__mapped_reads_in_BAM_format__peak_2266	111	.	2.65065	13.972	11.1874	224
chr1	28515634	28516040	LSD1__mapped_reads_in_BAM_format__peak_2271	243	.	4.28564	27.5509	24.3518	193
chr1	28516128	28516530	LSD1__mapped_reads_in_BAM_format__peak_2271	243	.	4.28564	27.5509	24.3518	193
chr1	28524962	28525488	LSD1__mapped_reads_in_BAM_format__peak_2272	2237	.	14.0541	229.259	223.749	357
chr1	28590019	28590343	LSD1__mapped_reads_in_BAM_format__peak_2277	2151	.	9.21237	220.556	215.142	330
chr1	28599367	28599442	LSD1__mapped_reads_in_BAM_format__peak_2279	43	.	2.9025	6.67397	4.31472	75
chr1	28648834	28649231	LSD1__mapped_reads_in_BAM_format__peak_2280	69	.	2.12148	9.55513	6.99086	88
chr1	28653804	28654070	LSD1__mapped_reads_in_BAM_format__peak_2281	129	.	3.57042	15.7568	12.902	158
chr1	28669766	28669970	LSD1__mapped_reads_in_BAM_format__peak_2283	66	.	2.42083	9.19576	6.65569	186
chr1	28736573	28736878	LSD1__mapped_reads_in_BAM_format__peak_2287	52	.	2.02979	7.69774	5.25968	118
chr1	28736907	28737112	LSD1__mapped_reads_in_BAM_format__peak_2288	28	.	1.92949	5.03743	2.84434	29
chr1	28751396	28751426	LSD1__mapped_reads_in_BAM_format__peak_2290	101	.	3.09767	12.899	10.1598	195
chr1	28781462	28781807	LSD1__mapped_reads_in_BAM_format__peak_2291	954	.	7.76334	99.6622	95.4573	244
chr1	28819083	28819310	LSD1__mapped_reads_in_BAM_format__peak_2298	56	.	3.61019	8.09048	5.62161	80
chr1	28882150	28882516	LSD1__mapped_reads_in_BAM_format__peak_2310	634	.	4.30822	67.282	63.4416	203
chr1	28883783	28884453	LSD1__mapped_reads_in_BAM_format__peak_2311	1032	.	6.94298	107.492	103.205	759
chr1	28884612	28885227	LSD1__mapped_reads_in_BAM_format__peak_2312	1366	.	8.48354	141.229	136.618	464
chr1	28902810	28903114	LSD1__mapped_reads_in_BAM_format__peak_2321	266	.	4.39683	29.8628	26.6117	179
chr1	28926912	28927248	LSD1__mapped_reads_in_BAM_format__peak_2324	292	.	3.03275	32.556	29.2475	150
chr1	29032896	29033296	LSD1__mapped_reads_in_BAM_format__peak_2330	711	.	5.2695	75.0999	71.1666	201
chr1	29136636	29136845	LSD1__mapped_reads_in_BAM_format__peak_2336	170	.	3.91285	20.0052	17.0085	164
chr1	29156718	29157300	LSD1__mapped_reads_in_BAM_format__peak_2342	460	.	3.64312	49.6279	46.0268	384
chr1	29179881	29180227	LSD1__mapped_reads_in_BAM_format__peak_2343	147	.	2.89596	17.6602	14.7361	203
chr1	29202732	29203144	LSD1__mapped_reads_in_BAM_format__peak_2345	379	.	4.00241	41.3971	37.926	296
chr1	29255355	29255689	LSD1__mapped_reads_in_BAM_format__peak_2351	251	.	5.67473	28.3328	25.117	172
chr1	29304332	29304661	LSD1__mapped_reads_in_BAM_format__peak_2355	481	.	6.69063	51.8022	48.1681	227
chr1	29306020	29306206	LSD1__mapped_reads_in_BAM_format__peak_2356	153	.	4.8473	18.2698	15.3281	168
chr1	29306346	29306446	LSD1__mapped_reads_in_BAM_format__peak_2357	148	.	5.23174	17.8199	14.8919	100
chr1	30085836	30086104	LSD1__mapped_reads_in_BAM_format__peak_2369	136	.	5.4183	16.5136	13.6305	143
chr1	30184236	30184935	LSD1__mapped_reads_in_BAM_format__peak_2373	572	.	5.19956	60.9729	57.2126	433
chr1	30191148	30191348	LSD1__mapped_reads_in_BAM_format__peak_2374	124	.	2.50955	15.2746	12.4363	131
chr1	30198889	30199154	LSD1__mapped_reads_in_BAM_format__peak_2376	205	.	4.61864	23.6071	20.5085	119
chr1	30519175	30519686	LSD1__mapped_reads_in_BAM_format__peak_2384	709	.	14.1678	74.9007	70.9694	288
chr1	30618398	30618607	LSD1__mapped_reads_in_BAM_format__peak_2386	63	.	3.79284	8.82698	6.30939	143
chr1	30699806	30700099	LSD1__mapped_reads_in_BAM_format__peak_2391	639	.	13.0447	67.7781	63.9309	236
chr1	30700969	30701307	LSD1__mapped_reads_in_BAM_format__peak_2392	108	.	4.178	13.6212	10.8508	164
chr1	30718765	30718975	LSD1__mapped_reads_in_BAM_format__peak_2397	68	.	2.41186	9.39803	6.84409	119
chr1	30719047	30719169	LSD1__mapped_reads_in_BAM_format__peak_2398	67	.	2.45532	9.28979	6.74023	86
chr1	30720305	30720534	LSD1__mapped_reads_in_BAM_format__peak_2399	288	.	5.2791	32.1038	28.8069	176
chr1	30727641	30728274	LSD1__mapped_reads_in_BAM_format__peak_2402	386	.	5.77897	42.1286	38.6453	337
chr1	30756660	30756697	LSD1__mapped_reads_in_BAM_format__peak_2412	93	.	2.73433	12.0648	9.36397	173
chr1	30756812	30757013	LSD1__mapped_reads_in_BAM_format__peak_2413	40	.	2.27659	6.34974	4.02247	56
chr1	30768660	30769490	LSD1__mapped_reads_in_BAM_format__peak_2417	1184	.	6.47227	122.909	118.471	624
chr1	30771124	30771347	LSD1__mapped_reads_in_BAM_format__peak_2418	64	.	2.71279	8.99456	6.46496	197
chr1	30776262	30776527	LSD1__mapped_reads_in_BAM_format__peak_2420	191	.	4.09456	22.2015	19.1396	182
chr1	30778317	30778579	LSD1__mapped_reads_in_BAM_format__peak_2421	365	.	3.36029	40.0311	36.5842	396
chr1	30791261	30791690	LSD1__mapped_reads_in_BAM_format__peak_2423	160	.	4.96484	19.053	16.0853	144
chr1	30791732	30791799	LSD1__mapped_reads_in_BAM_format__peak_2424	103	.	4.27267	13.0526	10.3076	184
chr1	30805713	30805737	LSD1__mapped_reads_in_BAM_format__peak_2428	117	.	3.6756	14.5582	11.749	165
chr1	30808102	30808494	LSD1__mapped_reads_in_BAM_format__peak_2430	205	.	4.61864	23.6071	20.5085	227
chr1	30808507	30808712	LSD1__mapped_reads_in_BAM_format__peak_2431	38	.	2.43621	6.21079	3.89455	140
chr1	30824064	30824374	LSD1__mapped_reads_in_BAM_format__peak_2434	63	.	2.14324	8.84513	6.32644	253
chr1	30887004	30887088	LSD1__mapped_reads_in_BAM_format__peak_2446	442	.	6.20036	47.7793	44.2069	181
chr1	30894178	30894320	LSD1__mapped_reads_in_BAM_format__peak_2450	36	.	2.54509	5.9389	3.65267	30
chr1	30899092	30899496	LSD1__mapped_reads_in_BAM_format__peak_2452	215	.	4.83493	24.7164	21.5873	297
chr1	30903691	30903916	LSD1__mapped_reads_in_BAM_format__peak_2455	1036	.	9.75454	107.903	103.611	269
chr1	30919044	30919739	LSD1__mapped_reads_in_BAM_format__peak_2462	260	.	3.61995	29.3331	26.0952	300
chr1	31049859	31050070	LSD1__mapped_reads_in_BAM_format__peak_2469	65	.	3.44831	9.05054	6.51731	110
chr1	31062620	31062846	LSD1__mapped_reads_in_BAM_format__peak_2470	38	.	2.21084	6.12482	3.817	156
chr1	31065537	31065741	LSD1__mapped_reads_in_BAM_format__peak_2472	101	.	2.84784	12.8397	10.1026	168
chr1	31085153	31085365	LSD1__mapped_reads_in_BAM_format__peak_2474	130	.	2.94626	15.9041	13.0449	136
chr1	31152416	31152641	LSD1__mapped_reads_in_BAM_format__peak_2480	72	.	3.09154	9.87063	7.28929	97
chr1	31154510	31154533	LSD1__mapped_reads_in_BAM_format__peak_2481	23	.	1.93363	4.49898	2.37536	402
chr1	31162715	31162837	LSD1__mapped_reads_in_BAM_format__peak_2483	76	.	2.29643	10.2568	7.65104	202
chr1	31205419	31205521	LSD1__mapped_reads_in_BAM_format__peak_2489	58	.	3.35458	8.29878	5.81654	130
chr1	31431743	31432163	LSD1__mapped_reads_in_BAM_format__peak_2508	363	.	5.31204	39.7756	36.3316	181
chr1	31444740	31445062	LSD1__mapped_reads_in_BAM_format__peak_2510	340	.	6.97206	37.4853	34.0831	194
chr1	31574198	31574267	LSD1__mapped_reads_in_BAM_format__peak_2512	54	.	2.84652	7.90672	5.44835	100
chr1	31574761	31574968	LSD1__mapped_reads_in_BAM_format__peak_2513	48	.	2.07324	7.30349	4.89203	134
chr1	31577830	31577926	LSD1__mapped_reads_in_BAM_format__peak_2514	102	.	3.19047	13.0109	10.2674	172
chr1	31663749	31663977	LSD1__mapped_reads_in_BAM_format__peak_2517	49	.	2.94594	7.37145	4.95509	145
chr1	31701037	31701469	LSD1__mapped_reads_in_BAM_format__peak_2521	464	.	7.57059	50.0224	46.415	314
chr1	31745499	31745708	LSD1__mapped_reads_in_BAM_format__peak_2528	62	.	2.73997	8.8018	6.28619	185
chr1	31757318	31757639	LSD1__mapped_reads_in_BAM_format__peak_2530	240	.	6.5903	27.2502	24.0597	278
chr1	31780668	31780966	LSD1__mapped_reads_in_BAM_format__peak_2531	244	.	4.53739	27.6639	24.463	180
chr1	31781205	31781702	LSD1__mapped_reads_in_BAM_format__peak_2532	408	.	5.63727	44.3686	40.8492	288
chr1	31815898	31816314	LSD1__mapped_reads_in_BAM_format__peak_2540	496	.	4.92045	53.2918	49.6373	255
chr1	31826908	31827755	LSD1__mapped_reads_in_BAM_format__peak_2543	1825	.	11.4363	187.598	182.543	266
chr1	31883550	31883846	LSD1__mapped_reads_in_BAM_format__peak_2551	333	.	6.32269	36.7881	33.398	170
chr1	31928708	31929086	LSD1__mapped_reads_in_BAM_format__peak_2553	506	.	5.18901	54.274	50.6059	223
chr1	31932446	31932794	LSD1__mapped_reads_in_BAM_format__peak_2554	223	.	3.88752	25.5099	22.3628	147
chr1	31935313	31935397	LSD1__mapped_reads_in_BAM_format__peak_2555	95	.	2.90064	12.2918	9.58072	143
chr1	31938515	31938811	LSD1__mapped_reads_in_BAM_format__peak_2557	153	.	3.51113	18.2829	15.3407	194
chr1	31939842	31940132	LSD1__mapped_reads_in_BAM_format__peak_2558	19	.	1.62991	4.00098	1.95089	44
chr1	31944348	31944781	LSD1__mapped_reads_in_BAM_format__peak_2559	111	.	2.57573	13.9139	11.132	107
chr1	31956041	31956262	LSD1__mapped_reads_in_BAM_format__peak_2560	95	.	2.21908	12.233	9.52522	191
chr1	31957713	31958094	LSD1__mapped_reads_in_BAM_format__peak_2561	58	.	2.17197	8.35304	5.86701	204
chr1	31958113	31958412	LSD1__mapped_reads_in_BAM_format__peak_2562	195	.	3.49719	22.6723	19.5975	114
chr1	31964299	31964533	LSD1__mapped_reads_in_BAM_format__peak_2563	109	.	2.73267	13.6917	10.9192	74
chr1	32014586	32014828	LSD1__mapped_reads_in_BAM_format__peak_2566	76	.	2.49225	10.2282	7.62455	147
chr1	32021741	32022016	LSD1__mapped_reads_in_BAM_format__peak_2567	807	.	8.15848	84.7564	80.7138	206
chr1	32025578	32025828	LSD1__mapped_reads_in_BAM_format__peak_2569	111	.	3.70147	13.9177	11.1357	220
chr1	32072446	32072767	LSD1__mapped_reads_in_BAM_format__peak_2572	65	.	2.27667	9.04142	6.50885	296
chr1	32104241	32104271	LSD1__mapped_reads_in_BAM_format__peak_2574	22	.	1.93044	4.32204	2.2305	191
chr1	32109238	32109438	LSD1__mapped_reads_in_BAM_format__peak_2577	124	.	2.8228	15.2613	12.4235	287
chr1	32120942	32120971	LSD1__mapped_reads_in_BAM_format__peak_2579	87	.	2.71223	11.4265	8.7584	98
chr1	32122115	32122204	LSD1__mapped_reads_in_BAM_format__peak_2580	45	.	2.60702	6.92895	4.55235	156
chr1	32123371	32123636	LSD1__mapped_reads_in_BAM_format__peak_2581	221	.	4.81482	25.2954	22.1522	184
chr1	32123821	32123958	LSD1__mapped_reads_in_BAM_format__peak_2581	221	.	4.81482	25.2954	22.1522	184
chr1	32127807	32128014	LSD1__mapped_reads_in_BAM_format__peak_2582	43	.	1.88863	6.66668	4.3076	133
chr1	32131976	32132417	LSD1__mapped_reads_in_BAM_format__peak_2583	135	.	3.55166	16.3782	13.5009	237
chr1	32133422	32134050	LSD1__mapped_reads_in_BAM_format__peak_2584	1523	.	7.34777	157.07	152.315	254
chr1	32248092	32248400	LSD1__mapped_reads_in_BAM_format__peak_2591	394	.	5.83917	42.9228	39.4264	167
chr1	32264862	32265160	LSD1__mapped_reads_in_BAM_format__peak_2594	100	.	4.19322	12.7931	10.0609	170
chr1	32292213	32292551	LSD1__mapped_reads_in_BAM_format__peak_2598	242	.	4.10306	27.4128	24.2187	271
chr1	32308556	32309082	LSD1__mapped_reads_in_BAM_format__peak_2601	440	.	6.11684	47.656	44.0846	330
chr1	32310949	32311110	LSD1__mapped_reads_in_BAM_format__peak_2602	61	.	2.70906	8.65077	6.1427	125
chr1	32335134	32335450	LSD1__mapped_reads_in_BAM_format__peak_2604	70	.	3.30147	9.66918	7.09685	138
chr1	32353987	32354311	LSD1__mapped_reads_in_BAM_format__peak_2608	678	.	9.85122	71.7872	67.8931	226
chr1	32390962	32391560	LSD1__mapped_reads_in_BAM_format__peak_2610	863	.	7.11863	90.4242	86.3194	239
chr1	32471803	32472012	LSD1__mapped_reads_in_BAM_format__peak_2614	561	.	7.79395	59.8646	56.1192	377
chr1	32536842	32537061	LSD1__mapped_reads_in_BAM_format__peak_2617	55	.	2.24846	8.03292	5.56722	133
chr1	32722184	32722597	LSD1__mapped_reads_in_BAM_format__peak_2623	263	.	4.44054	29.5511	26.3064	616
chr1	32725235	32725833	LSD1__mapped_reads_in_BAM_format__peak_2624	97	.	2.36313	12.4493	9.7332	109
chr1	32746251	32746546	LSD1__mapped_reads_in_BAM_format__peak_2632	195	.	4.26926	22.6404	19.5668	120
chr1	32754511	32754751	LSD1__mapped_reads_in_BAM_format__peak_2633	38	.	2.22027	6.17411	3.8607	95
chr1	32755673	32755995	LSD1__mapped_reads_in_BAM_format__peak_2634	118	.	2.71473	14.6824	11.8687	440
chr1	32757002	32757691	LSD1__mapped_reads_in_BAM_format__peak_2635	452	.	4.18721	48.8266	45.2383	866
chr1	32814363	32814641	LSD1__mapped_reads_in_BAM_format__peak_2638	94	.	2.8709	12.1064	9.40347	174
chr1	32817245	32817517	LSD1__mapped_reads_in_BAM_format__peak_2641	106	.	2.3755	13.455	10.6938	237
chr1	32981072	32981237	LSD1__mapped_reads_in_BAM_format__peak_2651	48	.	2.21214	7.23509	4.82797	174
chr1	33009548	33009842	LSD1__mapped_reads_in_BAM_format__peak_2655	726	.	5.97241	76.6151	72.664	262
chr1	33036126	33036486	LSD1__mapped_reads_in_BAM_format__peak_2657	83	.	2.62762	11.0174	8.37119	326
chr1	33046014	33046266	LSD1__mapped_reads_in_BAM_format__peak_2658	64	.	3.06881	8.98105	6.4522	66
chr1	33063656	33063884	LSD1__mapped_reads_in_BAM_format__peak_2659	113	.	4.43284	14.1911	11.3981	152
chr1	33181028	33181323	LSD1__mapped_reads_in_BAM_format__peak_2667	161	.	4.40925	19.0823	16.1132	131
chr1	33361624	33361848	LSD1__mapped_reads_in_BAM_format__peak_2676	218	.	3.65798	24.9744	21.8392	203
chr1	33374428	33374599	LSD1__mapped_reads_in_BAM_format__peak_2677	134	.	3.82481	16.313	13.4397	192
chr1	33396608	33397015	LSD1__mapped_reads_in_BAM_format__peak_2678	500	.	5.9649	53.6966	50.0354	455
chr1	33431318	33431534	LSD1__mapped_reads_in_BAM_format__peak_2679	79	.	3.55391	10.5956	7.97434	118
chr1	33433677	33433824	LSD1__mapped_reads_in_BAM_format__peak_2680	77	.	3.24454	10.3117	7.70289	325
chr1	34843409	34844043	LSD1__mapped_reads_in_BAM_format__peak_2693	1348	.	11.3769	139.466	134.872	313
chr1	34985290	34985500	LSD1__mapped_reads_in_BAM_format__peak_2696	106	.	3.38404	13.375	10.6157	329
chr1	35079612	35079927	LSD1__mapped_reads_in_BAM_format__peak_2700	240	.	3.65542	27.1967	24.0079	276
chr1	35136835	35137110	LSD1__mapped_reads_in_BAM_format__peak_2701	268	.	4.3874	30.1036	26.8477	170
chr1	35264080	35264340	LSD1__mapped_reads_in_BAM_format__peak_2706	153	.	3.99898	18.2786	15.3368	131
chr1	35279304	35279529	LSD1__mapped_reads_in_BAM_format__peak_2709	92	.	2.27441	11.9228	9.23319	98
chr1	35280047	35280330	LSD1__mapped_reads_in_BAM_format__peak_2710	88	.	3.09754	11.4985	8.82616	279
chr1	35499794	35500059	LSD1__mapped_reads_in_BAM_format__peak_2712	249	.	3.07556	28.1281	24.9163	145
chr1	35557952	35558171	LSD1__mapped_reads_in_BAM_format__peak_2717	71	.	2.38879	9.75295	7.17812	36
chr1	35589108	35589356	LSD1__mapped_reads_in_BAM_format__peak_2719	216	.	6.53339	24.8208	21.6904	178
chr1	35674352	35674557	LSD1__mapped_reads_in_BAM_format__peak_2721	64	.	2.70889	8.97469	6.44612	119
chr1	35680900	35680959	LSD1__mapped_reads_in_BAM_format__peak_2723	98	.	4.04177	12.5725	9.85193	149
chr1	35886979	35887354	LSD1__mapped_reads_in_BAM_format__peak_2731	121	.	3.17762	15.0131	12.1889	171
chr1	35931183	35931454	LSD1__mapped_reads_in_BAM_format__peak_2734	70	.	2.73812	9.61888	7.051	235
chr1	36149739	36150026	LSD1__mapped_reads_in_BAM_format__peak_2750	50	.	1.94588	7.47974	5.0574	61
chr1	36156640	36156685	LSD1__mapped_reads_in_BAM_format__peak_2753	383	.	5.92598	41.828	38.3504	292
chr1	36218211	36218522	LSD1__mapped_reads_in_BAM_format__peak_2760	44	.	2.50419	6.7824	4.41442	167
chr1	36248221	36248607	LSD1__mapped_reads_in_BAM_format__peak_2764	259	.	3.76373	29.2101	25.9743	219
chr1	36250823	36251070	LSD1__mapped_reads_in_BAM_format__peak_2765	78	.	3.17875	10.4539	7.83828	117
chr1	36307141	36307466	LSD1__mapped_reads_in_BAM_format__peak_2767	193	.	3.95693	22.4633	19.3951	218
chr1	36320628	36320857	LSD1__mapped_reads_in_BAM_format__peak_2770	68	.	2.70342	9.43183	6.87623	150
chr1	36372875	36372985	LSD1__mapped_reads_in_BAM_format__peak_2774	45	.	2.39585	6.95178	4.57318	85
chr1	36373793	36373961	LSD1__mapped_reads_in_BAM_format__peak_2775	74	.	2.38852	10.0078	7.41643	102
chr1	36374008	36374075	LSD1__mapped_reads_in_BAM_format__peak_2776	42	.	2.0756	6.6556	4.29713	97
chr1	36386504	36386605	LSD1__mapped_reads_in_BAM_format__peak_2778	100	.	2.26621	12.7563	10.0258	172
chr1	36398022	36398201	LSD1__mapped_reads_in_BAM_format__peak_2779	50	.	2.28971	7.48495	5.06231	131
chr1	36463984	36464289	LSD1__mapped_reads_in_BAM_format__peak_2781	155	.	3.22899	18.5168	15.5654	181
chr1	36474281	36474441	LSD1__mapped_reads_in_BAM_format__peak_2785	646	.	10.2011	68.5241	64.6692	233
chr1	36486513	36486748	LSD1__mapped_reads_in_BAM_format__peak_2787	346	.	6.59503	38.0969	34.684	168
chr1	36492670	36492984	LSD1__mapped_reads_in_BAM_format__peak_2788	317	.	4.85362	35.1004	31.743	182
chr1	36609644	36610036	LSD1__mapped_reads_in_BAM_format__peak_2794	115	.	5.03746	14.3547	11.5543	328
chr1	37473767	37474025	LSD1__mapped_reads_in_BAM_format__peak_2803	44	.	2.48238	6.82538	4.4551	67
chr1	37515528	37515820	LSD1__mapped_reads_in_BAM_format__peak_2807	41	.	2.05886	6.45002	4.11561	43
chr1	37689781	37690087	LSD1__mapped_reads_in_BAM_format__peak_2819	148	.	3.40147	17.789	14.8615	147
chr1	37690703	37690814	LSD1__mapped_reads_in_BAM_format__peak_2820	316	.	3.54442	35.0308	31.6741	117
chr1	37922828	37923144	LSD1__mapped_reads_in_BAM_format__peak_2831	89	.	2.53328	11.664	8.98434	172
chr1	37989947	37990193	LSD1__mapped_reads_in_BAM_format__peak_2840	52	.	1.9876	7.68568	5.24884	102
chr1	38009216	38009566	LSD1__mapped_reads_in_BAM_format__peak_2846	81	.	2.4609	10.8235	8.18644	240
chr1	38310193	38310399	LSD1__mapped_reads_in_BAM_format__peak_2866	67	.	2.88564	9.32404	6.77304	80
chr1	38334874	38335232	LSD1__mapped_reads_in_BAM_format__peak_2867	344	.	8.10037	37.835	34.4259	155
chr1	38418578	38418783	LSD1__mapped_reads_in_BAM_format__peak_2868	58	.	2.17197	8.35304	5.86701	111
chr1	38533924	38534126	LSD1__mapped_reads_in_BAM_format__peak_2875	430	.	4.98451	46.586	43.0311	159
chr1	38744449	38745038	LSD1__mapped_reads_in_BAM_format__peak_2890	448	.	6.43575	48.4083	44.8251	284
chr1	38777707	38777909	LSD1__mapped_reads_in_BAM_format__peak_2894	320	.	4.669	35.4089	32.0444	204
chr1	38815280	38815544	LSD1__mapped_reads_in_BAM_format__peak_2899	357	.	4.8039	39.1537	35.7219	328
chr1	38815841	38816389	LSD1__mapped_reads_in_BAM_format__peak_2900	264	.	3.25999	29.6683	26.4219	196
chr1	38915235	38915696	LSD1__mapped_reads_in_BAM_format__peak_2907	479	.	4.99418	51.6078	47.9777	275
chr1	38953590	38953946	LSD1__mapped_reads_in_BAM_format__peak_2912	164	.	4.3402	19.3784	16.4012	161
chr1	39115058	39115671	LSD1__mapped_reads_in_BAM_format__peak_2928	138	.	3.25415	16.786	13.8931	427
chr1	39167563	39168514	LSD1__mapped_reads_in_BAM_format__peak_2933	1390	.	10.8443	143.729	139.096	1231
chr1	39183761	39184086	LSD1__mapped_reads_in_BAM_format__peak_2935	81	.	2.4609	10.8235	8.18644	145
chr1	39184535	39184733	LSD1__mapped_reads_in_BAM_format__peak_2936	124	.	2.93443	15.2594	12.4218	120
chr1	39204398	39204930	LSD1__mapped_reads_in_BAM_format__peak_2939	145	.	2.91834	17.5013	14.5874	427
chr1	39214003	39214069	LSD1__mapped_reads_in_BAM_format__peak_2941	178	.	3.47216	20.832	17.8099	197
chr1	39214423	39214582	LSD1__mapped_reads_in_BAM_format__peak_2942	26	.	1.96373	4.82027	2.66146	90
chr1	39398655	39399023	LSD1__mapped_reads_in_BAM_format__peak_2948	173	.	3.15231	20.3696	17.3604	218
chr1	39539118	39539298	LSD1__mapped_reads_in_BAM_format__peak_2954	283	.	4.59545	31.5962	28.3081	186
chr1	39696383	39696670	LSD1__mapped_reads_in_BAM_format__peak_2964	1487	.	20.4934	153.439	148.718	219
chr1	39711458	39711881	LSD1__mapped_reads_in_BAM_format__peak_2965	379	.	4.00241	41.3971	37.926	190
chr1	39886763	39887166	LSD1__mapped_reads_in_BAM_format__peak_2974	303	.	5.1168	33.6994	30.3682	200
chr1	39890399	39890739	LSD1__mapped_reads_in_BAM_format__peak_2975	115	.	2.98345	14.3133	11.5167	203
chr1	39892663	39893056	LSD1__mapped_reads_in_BAM_format__peak_2977	265	.	3.23544	29.7856	26.5372	235
chr1	40036571	40036790	LSD1__mapped_reads_in_BAM_format__peak_2990	85	.	2.73537	11.2503	8.59398	175
chr1	40039571	40040102	LSD1__mapped_reads_in_BAM_format__peak_2992	262	.	3.53775	29.4572	26.215	159
chr1	40057545	40057822	LSD1__mapped_reads_in_BAM_format__peak_2997	353	.	3.36381	38.7503	35.3244	131
chr1	40059267	40059763	LSD1__mapped_reads_in_BAM_format__peak_2998	59	.	2.14127	8.42125	5.93119	324
chr1	40097284	40097493	LSD1__mapped_reads_in_BAM_format__peak_2999	61	.	2.24164	8.66404	6.15533	67
chr1	40180579	40180624	LSD1__mapped_reads_in_BAM_format__peak_3002	38	.	2.22027	6.17411	3.8607	88
chr1	40339706	40340043	LSD1__mapped_reads_in_BAM_format__peak_3011	501	.	6.44598	53.7939	50.131	186
chr1	40374389	40374864	LSD1__mapped_reads_in_BAM_format__peak_3016	194	.	3.29241	22.4812	19.4124	279
chr1	40375968	40376201	LSD1__mapped_reads_in_BAM_format__peak_3017	97	.	3.02392	12.4729	9.75637	92
chr1	40400372	40400745	LSD1__mapped_reads_in_BAM_format__peak_3019	81	.	2.3638	10.8261	8.1889	354
chr1	40449873	40450082	LSD1__mapped_reads_in_BAM_format__peak_3021	135	.	3.47969	16.4356	13.5552	168
chr1	40450605	40451318	LSD1__mapped_reads_in_BAM_format__peak_3022	159	.	3.50006	18.9194	15.9555	934
chr1	40583506	40583803	LSD1__mapped_reads_in_BAM_format__peak_3025	380	.	4.97242	41.5617	38.0877	167
chr1	40633982	40634338	LSD1__mapped_reads_in_BAM_format__peak_3026	296	.	4.18055	32.9607	29.6453	590
chr1	40692417	40692464	LSD1__mapped_reads_in_BAM_format__peak_3032	49	.	1.89621	7.40685	4.98832	50
chr1	40711454	40711854	LSD1__mapped_reads_in_BAM_format__peak_3035	37	.	2.16905	6.01195	3.71419	355
chr1	40863464	40864359	LSD1__mapped_reads_in_BAM_format__peak_3053	601	.	5.33119	63.9246	60.1267	698
chr1	40875597	40876070	LSD1__mapped_reads_in_BAM_format__peak_3054	194	.	4.05013	22.498	19.4286	218
chr1	40889622	40889867	LSD1__mapped_reads_in_BAM_format__peak_3058	59	.	3.19664	8.43485	5.94364	102
chr1	40952649	40952758	LSD1__mapped_reads_in_BAM_format__peak_3069	131	.	3.98513	15.9865	13.1217	154
chr1	40974982	40975343	LSD1__mapped_reads_in_BAM_format__peak_3070	1717	.	9.54349	176.731	171.782	246
chr1	41003648	41003985	LSD1__mapped_reads_in_BAM_format__peak_3074	808	.	4.71126	84.8892	80.8446	224
chr1	41109645	41109860	LSD1__mapped_reads_in_BAM_format__peak_3076	31	.	1.82029	5.34304	3.12057	112
chr1	41150984	41151264	LSD1__mapped_reads_in_BAM_format__peak_3077	150	.	2.85502	17.9858	15.0529	159
chr1	41160569	41160824	LSD1__mapped_reads_in_BAM_format__peak_3079	948	.	6.77917	99.0038	94.806	292
chr1	41238349	41238850	LSD1__mapped_reads_in_BAM_format__peak_3083	1464	.	11.0425	151.194	146.494	307
chr1	41245730	41245870	LSD1__mapped_reads_in_BAM_format__peak_3085	178	.	3.18734	20.8905	17.8671	159
chr1	41333242	41333686	LSD1__mapped_reads_in_BAM_format__peak_3086	229	.	4.00874	26.1467	22.9826	339
chr1	41540885	41541095	LSD1__mapped_reads_in_BAM_format__peak_3098	51	.	2.5283	7.60977	5.17884	203
chr1	41862942	41863266	LSD1__mapped_reads_in_BAM_format__peak_3101	30	.	2.41261	5.31455	3.0942	232
chr1	41868671	41868787	LSD1__mapped_reads_in_BAM_format__peak_3103	111	.	3.45172	13.9465	11.1628	154
chr1	41870163	41870523	LSD1__mapped_reads_in_BAM_format__peak_3104	1163	.	14.0876	120.744	116.327	190
chr1	41882041	41882347	LSD1__mapped_reads_in_BAM_format__peak_3105	389	.	4.44826	42.4425	38.9548	142
chr1	42335322	42335527	LSD1__mapped_reads_in_BAM_format__peak_3113	55	.	2.49341	7.99883	5.53548	133
chr1	42816268	42816517	LSD1__mapped_reads_in_BAM_format__peak_3124	164	.	3.68591	19.4066	16.4273	247
chr1	42816664	42816897	LSD1__mapped_reads_in_BAM_format__peak_3124	164	.	3.68591	19.4066	16.4273	247
chr1	42819057	42819331	LSD1__mapped_reads_in_BAM_format__peak_3125	150	.	2.95227	17.9888	15.0558	71
chr1	42822987	42823255	LSD1__mapped_reads_in_BAM_format__peak_3126	88	.	2.53972	11.5703	8.89418	171
chr1	42825174	42825529	LSD1__mapped_reads_in_BAM_format__peak_3127	1409	.	7.60546	145.579	140.93	291
chr1	42826506	42826860	LSD1__mapped_reads_in_BAM_format__peak_3128	567	.	6.69968	60.5538	56.7991	230
chr1	42923066	42923479	LSD1__mapped_reads_in_BAM_format__peak_3139	180	.	3.33392	21.0919	18.0613	238
chr1	42924988	42925210	LSD1__mapped_reads_in_BAM_format__peak_3141	230	.	3.68282	26.1881	23.0221	123
chr1	42936312	42937033	LSD1__mapped_reads_in_BAM_format__peak_3142	307	.	3.74145	34.1309	30.7916	212
chr1	42937208	42937699	LSD1__mapped_reads_in_BAM_format__peak_3143	91	.	3.12412	11.8359	9.149	246
chr1	42941859	42942176	LSD1__mapped_reads_in_BAM_format__peak_3144	81	.	2.81863	10.7413	8.11034	149
chr1	42952421	42952808	LSD1__mapped_reads_in_BAM_format__peak_3146	117	.	3.44089	14.5858	11.7751	140
chr1	42959231	42959305	LSD1__mapped_reads_in_BAM_format__peak_3149	141	.	2.8844	17.0188	14.1179	121
chr1	42962875	42964010	LSD1__mapped_reads_in_BAM_format__peak_3151	1495	.	9.88861	154.27	149.542	315
chr1	42966818	42967539	LSD1__mapped_reads_in_BAM_format__peak_3153	132	.	3.25358	16.14	13.2701	652
chr1	43321403	43321609	LSD1__mapped_reads_in_BAM_format__peak_3175	67	.	3.01425	9.3412	6.78884	161
chr1	43334524	43334876	LSD1__mapped_reads_in_BAM_format__peak_3178	264	.	6.52553	29.7102	26.4631	257
chr1	43344373	43344584	LSD1__mapped_reads_in_BAM_format__peak_3179	61	.	3.27288	8.69512	6.18353	142
chr1	43345099	43345521	LSD1__mapped_reads_in_BAM_format__peak_3180	195	.	4.82521	22.6208	19.5478	714
chr1	43368285	43368715	LSD1__mapped_reads_in_BAM_format__peak_3183	154	.	3.39563	18.4304	15.4826	355
chr1	43373308	43373538	LSD1__mapped_reads_in_BAM_format__peak_3184	150	.	4.8578	17.9657	15.0333	273
chr1	43402097	43402370	LSD1__mapped_reads_in_BAM_format__peak_3185	507	.	7.36096	54.3769	50.7069	158
chr1	43405274	43405619	LSD1__mapped_reads_in_BAM_format__peak_3186	102	.	2.46619	13.0444	10.2996	180
chr1	43414816	43415094	LSD1__mapped_reads_in_BAM_format__peak_3189	135	.	3.47969	16.4356	13.5552	128
chr1	43423732	43423937	LSD1__mapped_reads_in_BAM_format__peak_3190	42	.	3.30583	6.61409	4.25794	104
chr1	43479427	43479761	LSD1__mapped_reads_in_BAM_format__peak_3192	315	.	6.11194	34.8986	31.5441	164
chr1	43495197	43495542	LSD1__mapped_reads_in_BAM_format__peak_3194	193	.	5.91456	22.3876	19.3225	328
chr1	43522602	43523549	LSD1__mapped_reads_in_BAM_format__peak_3195	1435	.	7.47691	148.206	143.533	386
chr1	43550704	43550754	LSD1__mapped_reads_in_BAM_format__peak_3197	419	.	7.15462	45.4833	41.9468	213
chr1	43864059	43864759	LSD1__mapped_reads_in_BAM_format__peak_3209	259	.	5.76481	29.1358	25.9022	537
chr1	43934415	43934622	LSD1__mapped_reads_in_BAM_format__peak_3212	56	.	2.70723	8.15486	5.68362	82
chr1	43975700	43975928	LSD1__mapped_reads_in_BAM_format__peak_3216	48	.	2.52005	7.28265	4.87217	123
chr1	43994768	43994965	LSD1__mapped_reads_in_BAM_format__peak_3220	88	.	3.36432	11.4776	8.80558	172
chr1	44035876	44036403	LSD1__mapped_reads_in_BAM_format__peak_3226	779	.	5.0874	81.9445	77.933	259
chr1	44044188	44044776	LSD1__mapped_reads_in_BAM_format__peak_3228	2403	.	14.3296	246.016	240.31	292
chr1	44047916	44048137	LSD1__mapped_reads_in_BAM_format__peak_3229	109	.	2.53453	13.6806	10.9083	458
chr1	44048297	44048534	LSD1__mapped_reads_in_BAM_format__peak_3229	109	.	2.53453	13.6806	10.9083	458
chr1	44134590	44134826	LSD1__mapped_reads_in_BAM_format__peak_3232	74	.	3.03098	9.99508	7.40412	108
chr1	44287046	44287174	LSD1__mapped_reads_in_BAM_format__peak_3237	114	.	3.83602	14.245	11.4504	167
chr1	44290616	44291133	LSD1__mapped_reads_in_BAM_format__peak_3238	301	.	4.35066	33.5047	30.1771	298
chr1	44485623	44485874	LSD1__mapped_reads_in_BAM_format__peak_3244	1095	.	7.89854	113.915	109.564	464
chr1	44521507	44521651	LSD1__mapped_reads_in_BAM_format__peak_3246	44	.	2.0963	6.79408	4.42536	84
chr1	44526607	44527253	LSD1__mapped_reads_in_BAM_format__peak_3250	200	.	3.64577	23.1322	20.0453	466
chr1	44531726	44532539	LSD1__mapped_reads_in_BAM_format__peak_3252	167	.	3.00266	19.7689	16.7797	654
chr1	44587781	44587990	LSD1__mapped_reads_in_BAM_format__peak_3255	158	.	5.21334	18.8616	15.8996	187
chr1	44610061	44610594	LSD1__mapped_reads_in_BAM_format__peak_3257	495	.	6.23352	53.1707	49.5175	324
chr1	44616503	44616631	LSD1__mapped_reads_in_BAM_format__peak_3258	228	.	5.40451	25.9649	22.8053	159
chr1	44620251	44620503	LSD1__mapped_reads_in_BAM_format__peak_3259	346	.	5.9898	38.0495	34.6368	258
chr1	44632786	44632877	LSD1__mapped_reads_in_BAM_format__peak_3264	42	.	2.09339	6.58029	4.2355	176
chr1	44676524	44676899	LSD1__mapped_reads_in_BAM_format__peak_3269	315	.	3.61259	34.9006	31.5461	170
chr1	44677161	44677387	LSD1__mapped_reads_in_BAM_format__peak_3270	66	.	2.42083	9.19576	6.65569	117
chr1	44721116	44721443	LSD1__mapped_reads_in_BAM_format__peak_3273	40	.	2.20686	6.32403	4.00097	561
chr1	44721468	44721878	LSD1__mapped_reads_in_BAM_format__peak_3274	232	.	3.49522	26.4212	23.2507	230
chr1	44775145	44775446	LSD1__mapped_reads_in_BAM_format__peak_3280	115	.	2.60676	14.3466	11.5491	178
chr1	44796682	44797084	LSD1__mapped_reads_in_BAM_format__peak_3290	449	.	7.36474	48.4871	44.9034	356
chr1	44799886	44800148	LSD1__mapped_reads_in_BAM_format__peak_3291	35	.	1.81102	5.80397	3.53165	280
chr1	44801281	44801424	LSD1__mapped_reads_in_BAM_format__peak_3292	49	.	2.83238	7.32454	4.91256	71
chr1	44801882	44802142	LSD1__mapped_reads_in_BAM_format__peak_3293	121	.	4.0165	15.0068	12.1826	147
chr1	44802158	44802413	LSD1__mapped_reads_in_BAM_format__peak_3294	72	.	3.09154	9.87063	7.28929	68
chr1	44807103	44808113	LSD1__mapped_reads_in_BAM_format__peak_3295	212	.	3.67298	24.3467	21.2272	233
chr1	44818842	44818965	LSD1__mapped_reads_in_BAM_format__peak_3298	66	.	2.52914	9.19621	6.6561	251
chr1	44819714	44819942	LSD1__mapped_reads_in_BAM_format__peak_3299	247	.	3.20808	27.9768	24.7685	262
chr1	44819962	44820148	LSD1__mapped_reads_in_BAM_format__peak_3300	108	.	2.37101	13.6595	10.8881	129
chr1	44835940	44836166	LSD1__mapped_reads_in_BAM_format__peak_3302	537	.	5.92169	57.4851	53.7719	382
chr1	44842430	44842779	LSD1__mapped_reads_in_BAM_format__peak_3303	146	.	3.96914	17.5723	14.6531	147
chr1	45012487	45013106	LSD1__mapped_reads_in_BAM_format__peak_3307	374	.	4.18456	40.8971	37.4351	336
chr1	45018620	45018839	LSD1__mapped_reads_in_BAM_format__peak_3308	87	.	3.40222	11.413	8.74551	161
chr1	45035777	45036000	LSD1__mapped_reads_in_BAM_format__peak_3310	85	.	2.49709	11.2407	8.58473	136
chr1	45037511	45037844	LSD1__mapped_reads_in_BAM_format__peak_3311	411	.	4.31357	44.7002	41.1757	247
chr1	45038957	45039340	LSD1__mapped_reads_in_BAM_format__peak_3312	572	.	5.19956	60.9729	57.2126	200
chr1	45266276	45266602	LSD1__mapped_reads_in_BAM_format__peak_3316	169	.	2.56388	19.9321	16.9379	184
chr1	45523234	45523291	LSD1__mapped_reads_in_BAM_format__peak_3330	813	.	7.09553	85.4078	81.3575	508
chr1	45536430	45536709	LSD1__mapped_reads_in_BAM_format__peak_3332	376	.	4.75818	41.1317	37.6652	262
chr1	45574342	45574679	LSD1__mapped_reads_in_BAM_format__peak_3336	103	.	2.71366	13.056	10.3108	153
chr1	45731966	45732254	LSD1__mapped_reads_in_BAM_format__peak_3342	1236	.	11.4564	128.127	123.64	237
chr1	45802878	45803134	LSD1__mapped_reads_in_BAM_format__peak_3346	30	.	1.85271	5.29865	3.08107	175
chr1	45913419	45913667	LSD1__mapped_reads_in_BAM_format__peak_3350	1310	.	14.9525	135.584	131.027	304
chr1	46072015	46072121	LSD1__mapped_reads_in_BAM_format__peak_3353	50	.	3.02564	7.45249	5.03134	99
chr1	46156428	46156981	LSD1__mapped_reads_in_BAM_format__peak_3358	213	.	3.25845	24.5223	21.3992	339
chr1	46158355	46158970	LSD1__mapped_reads_in_BAM_format__peak_3359	1246	.	6.498	129.109	124.612	351
chr1	46164662	46164830	LSD1__mapped_reads_in_BAM_format__peak_3361	84	.	3.63461	11.1329	8.48127	275
chr1	46179798	46179996	LSD1__mapped_reads_in_BAM_format__peak_3363	164	.	3.05407	19.4805	16.4985	117
chr1	46181903	46182081	LSD1__mapped_reads_in_BAM_format__peak_3364	77	.	3.24454	10.3117	7.70289	102
chr1	46202954	46203163	LSD1__mapped_reads_in_BAM_format__peak_3366	330	.	5.70257	36.4428	33.0596	204
chr1	46287351	46287573	LSD1__mapped_reads_in_BAM_format__peak_3370	68	.	2.76909	9.44852	6.8916	143
chr1	46340402	46340619	LSD1__mapped_reads_in_BAM_format__peak_3371	52	.	2.19569	7.6725	5.23593	153
chr1	46420023	46420208	LSD1__mapped_reads_in_BAM_format__peak_3374	53	.	2.78238	7.81838	5.37072	172
chr1	46420365	46420576	LSD1__mapped_reads_in_BAM_format__peak_3375	130	.	3.42265	15.866	13.0079	191
chr1	46442543	46443142	LSD1__mapped_reads_in_BAM_format__peak_3376	369	.	4.2757	40.3785	36.9246	190
chr1	46443378	46443621	LSD1__mapped_reads_in_BAM_format__peak_3377	146	.	3.58626	17.5505	14.6334	197
chr1	46450189	46450380	LSD1__mapped_reads_in_BAM_format__peak_3380	166	.	3.18188	19.5996	16.6141	86
chr1	46452786	46453025	LSD1__mapped_reads_in_BAM_format__peak_3382	78	.	3.81064	10.4498	7.83418	122
chr1	46506486	46506893	LSD1__mapped_reads_in_BAM_format__peak_3389	639	.	8.73359	67.7899	63.9418	743
chr1	46508941	46509223	LSD1__mapped_reads_in_BAM_format__peak_3390	66	.	3.07815	9.21677	6.67035	216
chr1	46519968	46520118	LSD1__mapped_reads_in_BAM_format__peak_3394	36	.	2.28751	5.92972	3.64402	148
chr1	46522369	46522963	LSD1__mapped_reads_in_BAM_format__peak_3395	456	.	4.4656	49.2141	45.6192	640
chr1	46523676	46523812	LSD1__mapped_reads_in_BAM_format__peak_3396	70	.	2.73812	9.61888	7.051	126
chr1	46527900	46528283	LSD1__mapped_reads_in_BAM_format__peak_3397	780	.	5.26068	82.0153	78.0028	380
chr1	46544769	46545181	LSD1__mapped_reads_in_BAM_format__peak_3399	261	.	3.57764	29.3914	26.1508	249
chr1	46719750	46720008	LSD1__mapped_reads_in_BAM_format__peak_3407	37	.	2.05008	6.02175	3.72124	218
chr1	47180588	47181094	LSD1__mapped_reads_in_BAM_format__peak_3410	187	.	3.15495	21.8235	18.7746	313
chr1	47181166	47181615	LSD1__mapped_reads_in_BAM_format__peak_3411	931	.	6.05721	97.3183	93.1389	229
chr1	47181742	47182481	LSD1__mapped_reads_in_BAM_format__peak_3412	286	.	4.12605	31.908	28.6135	334
chr1	47211959	47212344	LSD1__mapped_reads_in_BAM_format__peak_3418	111	.	3.09805	13.9002	11.1185	198
chr1	47213162	47213424	LSD1__mapped_reads_in_BAM_format__peak_3419	181	.	4.89505	21.2131	18.1804	202
chr1	47213445	47213549	LSD1__mapped_reads_in_BAM_format__peak_3420	76	.	2.93113	10.273	7.6658	176
chr1	47231525	47232083	LSD1__mapped_reads_in_BAM_format__peak_3424	70	.	2.30752	9.63301	7.06315	383
chr1	47232299	47232723	LSD1__mapped_reads_in_BAM_format__peak_3425	581	.	6.15079	61.9523	58.1793	187
chr1	47233538	47233563	LSD1__mapped_reads_in_BAM_format__peak_3426	362	.	5.14311	39.6711	36.2296	193
chr1	47239320	47239909	LSD1__mapped_reads_in_BAM_format__peak_3428	242	.	4.10306	27.4128	24.2187	201
chr1	47241749	47242237	LSD1__mapped_reads_in_BAM_format__peak_3429	134	.	3.16426	16.3678	13.4919	273
chr1	47290807	47291060	LSD1__mapped_reads_in_BAM_format__peak_3431	78	.	3.50698	10.4261	7.81132	96
chr1	47315031	47315121	LSD1__mapped_reads_in_BAM_format__peak_3433	43	.	2.33079	6.74775	4.38291	126
chr1	47379625	47379959	LSD1__mapped_reads_in_BAM_format__peak_3440	165	.	3.48996	19.5565	16.5716	107
chr1	47424375	47424691	LSD1__mapped_reads_in_BAM_format__peak_3442	141	.	3.46909	17.0736	14.1709	154
chr1	47437758	47437991	LSD1__mapped_reads_in_BAM_format__peak_3444	140	.	3.89698	16.9387	14.0407	113
chr1	47438111	47438293	LSD1__mapped_reads_in_BAM_format__peak_3445	77	.	3.68618	10.3086	7.70061	104
chr1	47511968	47512092	LSD1__mapped_reads_in_BAM_format__peak_3452	35	.	2.65135	5.85479	3.57602	136
chr1	47922055	47922387	LSD1__mapped_reads_in_BAM_format__peak_3457	98	.	3.69308	12.6127	9.89017	193
chr1	48177244	48177640	LSD1__mapped_reads_in_BAM_format__peak_3459	1092	.	13.8287	113.586	109.24	227
chr1	50720541	50720802	LSD1__mapped_reads_in_BAM_format__peak_3467	97	.	2.54506	12.4788	9.76175	104
chr1	50931240	50931720	LSD1__mapped_reads_in_BAM_format__peak_3471	63	.	2.93696	8.82251	6.30498	398
chr1	50959384	50959734	LSD1__mapped_reads_in_BAM_format__peak_3474	98	.	2.9085	12.5222	9.80332	171
chr1	50960247	50960633	LSD1__mapped_reads_in_BAM_format__peak_3475	101	.	2.39029	12.8429	10.1057	185
chr1	50976415	50976732	LSD1__mapped_reads_in_BAM_format__peak_3478	88	.	2.61285	11.5242	8.85046	238
chr1	50978978	50979234	LSD1__mapped_reads_in_BAM_format__peak_3481	86	.	2.79798	11.3066	8.64822	217
chr1	51235111	51235332	LSD1__mapped_reads_in_BAM_format__peak_3483	50	.	2.21087	7.44695	5.02615	186
chr1	51235385	51235469	LSD1__mapped_reads_in_BAM_format__peak_3484	31	.	1.94456	5.3697	3.14465	105
chr1	51235899	51236193	LSD1__mapped_reads_in_BAM_format__peak_3485	60	.	2.33146	8.59582	6.09033	134
chr1	51238244	51238323	LSD1__mapped_reads_in_BAM_format__peak_3486	99	.	2.87686	12.6789	9.95198	181
chr1	51284482	51284823	LSD1__mapped_reads_in_BAM_format__peak_3488	660	.	5.49234	69.9491	66.0771	326
chr1	51290497	51290528	LSD1__mapped_reads_in_BAM_format__peak_3489	320	.	7.16141	35.398	32.0338	172
chr1	51315666	51315861	LSD1__mapped_reads_in_BAM_format__peak_3496	47	.	3.0637	7.18422	4.7863	126
chr1	51331296	51331575	LSD1__mapped_reads_in_BAM_format__peak_3498	50	.	2.0258	7.48585	5.06316	269
chr1	51347489	51347810	LSD1__mapped_reads_in_BAM_format__peak_3500	318	.	4.56558	35.2487	31.8883	215
chr1	51429747	51430421	LSD1__mapped_reads_in_BAM_format__peak_3501	116	.	2.54439	14.4927	11.6865	342
chr1	51517875	51518503	LSD1__mapped_reads_in_BAM_format__peak_3503	547	.	4.74571	58.4317	54.7062	278
chr1	51519513	51519907	LSD1__mapped_reads_in_BAM_format__peak_3504	822	.	7.82648	86.3425	82.2813	174
chr1	51520356	51520677	LSD1__mapped_reads_in_BAM_format__peak_3505	442	.	3.611	47.8571	44.2835	200
chr1	51520768	51521230	LSD1__mapped_reads_in_BAM_format__peak_3505	442	.	3.611	47.8571	44.2835	200
chr1	51569857	51570174	LSD1__mapped_reads_in_BAM_format__peak_3513	243	.	3.1589	27.5856	24.3861	150
chr1	51622110	51622202	LSD1__mapped_reads_in_BAM_format__peak_3516	95	.	2.6498	12.2567	9.54803	240
chr1	51622386	51622489	LSD1__mapped_reads_in_BAM_format__peak_3516	95	.	2.6498	12.2567	9.54803	240
chr1	51622583	51622829	LSD1__mapped_reads_in_BAM_format__peak_3517	68	.	2.05549	9.38836	6.83492	105
chr1	51631782	51632047	LSD1__mapped_reads_in_BAM_format__peak_3518	129	.	3.49146	15.7983	12.9424	194
chr1	51648327	51648653	LSD1__mapped_reads_in_BAM_format__peak_3522	255	.	3.31381	28.8033	25.5759	234
chr1	51649284	51649501	LSD1__mapped_reads_in_BAM_format__peak_3523	56	.	2.30032	8.14651	5.67612	113
chr1	51671730	51671774	LSD1__mapped_reads_in_BAM_format__peak_3527	675	.	6.16388	71.4596	67.5683	354
chr1	51729065	51729442	LSD1__mapped_reads_in_BAM_format__peak_3528	48	.	2.10154	7.22091	4.82145	100
chr1	51729985	51730183	LSD1__mapped_reads_in_BAM_format__peak_3529	46	.	2.41674	7.05632	4.66918	95
chr1	51963989	51964340	LSD1__mapped_reads_in_BAM_format__peak_3535	61	.	2.4244	8.68945	6.17883	128
chr1	51966618	51966835	LSD1__mapped_reads_in_BAM_format__peak_3536	697	.	6.04369	73.6255	69.7103	278
chr1	51990793	51990992	LSD1__mapped_reads_in_BAM_format__peak_3537	59	.	2.54761	8.43423	5.94304	107
chr1	52054952	52055167	LSD1__mapped_reads_in_BAM_format__peak_3538	132	.	2.60759	16.1612	13.2912	311
chr1	52056049	52056271	LSD1__mapped_reads_in_BAM_format__peak_3539	91	.	2.4185	11.81	9.12458	77
chr1	52056500	52056788	LSD1__mapped_reads_in_BAM_format__peak_3540	36	.	1.91659	5.89833	3.61693	365
chr1	52075827	52076094	LSD1__mapped_reads_in_BAM_format__peak_3541	751	.	11.011	79.0942	75.1157	176
chr1	52330181	52330589	LSD1__mapped_reads_in_BAM_format__peak_3547	43	.	2.03605	6.75377	4.38822	293
chr1	52530555	52530965	LSD1__mapped_reads_in_BAM_format__peak_3549	341	.	4.81048	37.5087	34.1061	224
chr1	52552108	52552479	LSD1__mapped_reads_in_BAM_format__peak_3550	151	.	3.06958	18.0507	15.1155	189
chr1	52552572	52553098	LSD1__mapped_reads_in_BAM_format__peak_3550	151	.	3.06958	18.0507	15.1155	189
chr1	52613349	52613573	LSD1__mapped_reads_in_BAM_format__peak_3556	76	.	2.78652	10.2179	7.6147	117
chr1	52614123	52614361	LSD1__mapped_reads_in_BAM_format__peak_3557	194	.	3.10782	22.5663	19.4946	148
chr1	52674745	52675359	LSD1__mapped_reads_in_BAM_format__peak_3566	363	.	7.07457	39.831	36.3863	513
chr1	52700949	52701324	LSD1__mapped_reads_in_BAM_format__peak_3570	639	.	5.87711	67.7634	63.9163	222
chr1	52726805	52727165	LSD1__mapped_reads_in_BAM_format__peak_3572	211	.	3.86725	24.2854	21.1694	201
chr1	52833759	52834231	LSD1__mapped_reads_in_BAM_format__peak_3576	115	.	3.19807	14.3078	11.5115	180
chr1	52842768	52843119	LSD1__mapped_reads_in_BAM_format__peak_3578	108	.	3.18779	13.6212	10.8508	191
chr1	52843927	52844032	LSD1__mapped_reads_in_BAM_format__peak_3579	19	.	1.78326	4.05222	1.99711	86
chr1	52844071	52844413	LSD1__mapped_reads_in_BAM_format__peak_3580	84	.	2.94079	11.0618	8.41304	201
chr1	52907388	52907802	LSD1__mapped_reads_in_BAM_format__peak_3586	223	.	4.66997	25.5231	22.3749	346
chr1	52908149	52908320	LSD1__mapped_reads_in_BAM_format__peak_3586	223	.	4.66997	25.5231	22.3749	346
chr1	53011250	53011494	LSD1__mapped_reads_in_BAM_format__peak_3592	308	.	4.18679	34.1867	30.8463	159
chr1	53163395	53163602	LSD1__mapped_reads_in_BAM_format__peak_3600	76	.	2.67291	10.217	7.61381	75
chr1	53165368	53165544	LSD1__mapped_reads_in_BAM_format__peak_3601	84	.	3.43479	11.0877	8.4372	108
chr1	53220377	53220636	LSD1__mapped_reads_in_BAM_format__peak_3605	107	.	2.74656	13.471	10.7089	135
chr1	53324702	53325118	LSD1__mapped_reads_in_BAM_format__peak_3611	376	.	5.04629	41.0922	37.6265	199
chr1	53654794	53655184	LSD1__mapped_reads_in_BAM_format__peak_3620	59	.	3.32617	8.43233	5.94157	94
chr1	53837814	53837909	LSD1__mapped_reads_in_BAM_format__peak_3625	63	.	2.5461	8.86264	6.34344	77
chr1	54054352	54054664	LSD1__mapped_reads_in_BAM_format__peak_3637	409	.	4.55334	44.4566	40.9363	161
chr1	54108239	54108470	LSD1__mapped_reads_in_BAM_format__peak_3640	85	.	3.11332	11.1754	8.52169	94
chr1	54200242	54200446	LSD1__mapped_reads_in_BAM_format__peak_3652	39	.	2.06529	6.30402	3.98192	57
chr1	54356000	54356353	LSD1__mapped_reads_in_BAM_format__peak_3669	72	.	3.09154	9.87063	7.28929	202
chr1	54363078	54363307	LSD1__mapped_reads_in_BAM_format__peak_3670	314	.	6.35851	34.7707	31.4198	285
chr1	54377266	54377620	LSD1__mapped_reads_in_BAM_format__peak_3671	88	.	2.4649	11.5357	8.86178	160
chr1	54407257	54407463	LSD1__mapped_reads_in_BAM_format__peak_3675	92	.	3.11314	11.9808	9.2891	144
chr1	54407518	54407757	LSD1__mapped_reads_in_BAM_format__peak_3676	37	.	1.9009	6.01387	3.71419	156
chr1	54409217	54409453	LSD1__mapped_reads_in_BAM_format__peak_3677	70	.	2.46257	9.61005	7.04289	128
chr1	54409527	54409780	LSD1__mapped_reads_in_BAM_format__peak_3678	34	.	1.95425	5.67627	3.41493	105
chr1	54437244	54437490	LSD1__mapped_reads_in_BAM_format__peak_3681	82	.	3.32773	10.8755	8.23474	179
chr1	54442322	54442597	LSD1__mapped_reads_in_BAM_format__peak_3683	163	.	5.25068	19.3581	16.3814	170
chr1	54463324	54463583	LSD1__mapped_reads_in_BAM_format__peak_3687	863	.	11.0818	90.4512	86.346	310
chr1	54464537	54465067	LSD1__mapped_reads_in_BAM_format__peak_3688	2452	.	14.1491	251.037	245.266	332
chr1	54542595	54543012	LSD1__mapped_reads_in_BAM_format__peak_3692	75	.	3.15651	10.1507	7.55177	307
chr1	54636698	54636844	LSD1__mapped_reads_in_BAM_format__peak_3693	103	.	3.08849	13.0452	10.3004	126
chr1	54886491	54886813	LSD1__mapped_reads_in_BAM_format__peak_3698	60	.	2.91977	8.56594	6.06196	175
chr1	54886882	54887087	LSD1__mapped_reads_in_BAM_format__peak_3699	38	.	2.28176	6.13963	3.82999	142
chr1	54899601	54899867	LSD1__mapped_reads_in_BAM_format__peak_3701	74	.	3.76616	10.0505	7.4574	135
chr1	55178950	55179578	LSD1__mapped_reads_in_BAM_format__peak_3712	211	.	3.94373	24.2945	21.1776	417
chr1	55197166	55197590	LSD1__mapped_reads_in_BAM_format__peak_3713	177	.	4.19621	20.7496	17.7296	145
chr1	55277226	55277324	LSD1__mapped_reads_in_BAM_format__peak_3718	48	.	2.57748	7.25418	4.84492	122
chr1	55277467	55277708	LSD1__mapped_reads_in_BAM_format__peak_3719	87	.	3.29533	11.3957	8.72918	115
chr1	55429043	55429285	LSD1__mapped_reads_in_BAM_format__peak_3723	28	.	2.63574	5.02381	2.83231	110
chr1	56516466	56516783	LSD1__mapped_reads_in_BAM_format__peak_3727	287	.	4.43319	31.9967	28.701	235
chr1	56525757	56525915	LSD1__mapped_reads_in_BAM_format__peak_3729	52	.	3.53297	7.64702	5.21348	104
chr1	56910601	56910818	LSD1__mapped_reads_in_BAM_format__peak_3730	64	.	3.24054	9.01264	6.4815	126
chr1	57198580	57198801	LSD1__mapped_reads_in_BAM_format__peak_3733	64	.	3.34587	8.94152	6.41622	107
chr1	57218622	57219035	LSD1__mapped_reads_in_BAM_format__peak_3735	544	.	5.71816	58.1421	54.4203	291
chr1	57227265	57227628	LSD1__mapped_reads_in_BAM_format__peak_3737	1698	.	13.7251	174.809	169.88	671
chr1	58437027	58437257	LSD1__mapped_reads_in_BAM_format__peak_3741	32	.	2.75555	5.52732	3.27703	194
chr1	58584331	58584452	LSD1__mapped_reads_in_BAM_format__peak_3747	46	.	3.40579	7.08829	4.69791	69
chr1	58785308	58785514	LSD1__mapped_reads_in_BAM_format__peak_3751	238	.	4.33636	26.9867	23.801	190
chr1	58816152	58816438	LSD1__mapped_reads_in_BAM_format__peak_3755	506	.	5.50947	54.2921	50.6236	263
chr1	58823587	58823838	LSD1__mapped_reads_in_BAM_format__peak_3756	1287	.	15.6135	133.314	128.777	268
chr1	58881344	58881914	LSD1__mapped_reads_in_BAM_format__peak_3762	1170	.	10.1905	121.515	117.091	379
chr1	58883297	58884399	LSD1__mapped_reads_in_BAM_format__peak_3763	1368	.	10.496	141.435	136.823	987
chr1	58885025	58885745	LSD1__mapped_reads_in_BAM_format__peak_3764	85	.	2.87284	11.2276	8.57203	585
chr1	58897113	58897260	LSD1__mapped_reads_in_BAM_format__peak_3765	36	.	2.28751	5.92972	3.64402	172
chr1	58898989	58899672	LSD1__mapped_reads_in_BAM_format__peak_3766	331	.	4.01485	36.5237	33.1394	303
chr1	58928634	58928835	LSD1__mapped_reads_in_BAM_format__peak_3774	147	.	4.09629	17.6294	14.7062	111
chr1	58971688	58972032	LSD1__mapped_reads_in_BAM_format__peak_3778	965	.	12.6399	100.805	96.588	335
chr1	58999732	59000055	LSD1__mapped_reads_in_BAM_format__peak_3781	469	.	8.34684	50.5335	46.9182	182
chr1	59008823	59009064	LSD1__mapped_reads_in_BAM_format__peak_3782	70	.	3.2427	9.66235	7.09049	314
chr1	59055930	59056259	LSD1__mapped_reads_in_BAM_format__peak_3785	369	.	4.99913	40.3673	36.9135	221
chr1	59278847	59279057	LSD1__mapped_reads_in_BAM_format__peak_3789	130	.	3.42265	15.866	13.0079	131
chr1	59288107	59288369	LSD1__mapped_reads_in_BAM_format__peak_3790	154	.	3.39563	18.4304	15.4826	134
chr1	59396444	59396770	LSD1__mapped_reads_in_BAM_format__peak_3795	100	.	3.31636	12.812	10.0756	152
chr1	59730837	59731134	LSD1__mapped_reads_in_BAM_format__peak_3798	205	.	5.13428	23.6613	20.5616	229
chr1	59967393	59967775	LSD1__mapped_reads_in_BAM_format__peak_3799	380	.	9.21576	41.5246	38.0524	378
chr1	60924848	60925332	LSD1__mapped_reads_in_BAM_format__peak_3801	87	.	2.83988	11.3874	8.72144	489
chr1	60981803	60981877	LSD1__mapped_reads_in_BAM_format__peak_3804	25	.	2.34195	4.67986	2.53732	175
chr1	61013176	61013677	LSD1__mapped_reads_in_BAM_format__peak_3807	226	.	3.50257	25.7843	22.6284	329
chr1	61048919	61049368	LSD1__mapped_reads_in_BAM_format__peak_3808	860	.	6.76748	90.1053	86.0035	332
chr1	61049800	61050006	LSD1__mapped_reads_in_BAM_format__peak_3809	20	.	1.80889	4.12989	2.06194	175
chr1	61050082	61050220	LSD1__mapped_reads_in_BAM_format__peak_3810	55	.	2.5885	8.05511	5.58828	159
chr1	61053752	61054072	LSD1__mapped_reads_in_BAM_format__peak_3812	45	.	2.4168	6.92415	4.54804	221
chr1	61057694	61057996	LSD1__mapped_reads_in_BAM_format__peak_3815	163	.	3.08226	19.342	16.3655	143
chr1	61076878	61076975	LSD1__mapped_reads_in_BAM_format__peak_3816	163	.	2.79772	19.2985	16.3227	316
chr1	61091623	61091832	LSD1__mapped_reads_in_BAM_format__peak_3822	1252	.	13.8101	129.707	125.205	614
chr1	61170516	61171004	LSD1__mapped_reads_in_BAM_format__peak_3829	95	.	3.25576	12.2927	9.58156	351
chr1	61204604	61204897	LSD1__mapped_reads_in_BAM_format__peak_3831	176	.	5.12236	20.7171	17.698	192
chr1	61253448	61253703	LSD1__mapped_reads_in_BAM_format__peak_3834	100	.	2.6578	12.7851	10.0538	134
chr1	61709012	61709307	LSD1__mapped_reads_in_BAM_format__peak_3853	187	.	3.82093	21.836	18.786	142
chr1	61724834	61724843	LSD1__mapped_reads_in_BAM_format__peak_3854	43	.	2.478	6.66642	4.30737	154
chr1	61979810	61979975	LSD1__mapped_reads_in_BAM_format__peak_3860	52	.	3.23477	7.71263	5.27297	118
chr1	62437165	62437642	LSD1__mapped_reads_in_BAM_format__peak_3868	160	.	4.09075	19.0334	16.0667	282
chr1	63122199	63122412	LSD1__mapped_reads_in_BAM_format__peak_3883	343	.	8.90924	37.7344	34.3274	186
chr1	63523262	63523510	LSD1__mapped_reads_in_BAM_format__peak_3890	355	.	5.04636	38.9554	35.5269	143
chr1	64006779	64007028	LSD1__mapped_reads_in_BAM_format__peak_3894	42	.	3.30583	6.61409	4.25794	142
chr1	64864049	64864423	LSD1__mapped_reads_in_BAM_format__peak_3899	374	.	3.7294	40.8873	37.4255	218
chr1	64898216	64898679	LSD1__mapped_reads_in_BAM_format__peak_3904	122	.	2.51762	15.0782	12.2524	334
chr1	64910826	64910929	LSD1__mapped_reads_in_BAM_format__peak_3905	116	.	3.60831	14.4847	11.6789	230
chr1	65021857	65022224	LSD1__mapped_reads_in_BAM_format__peak_3913	336	.	5.54366	37.0859	33.6913	126
chr1	65083374	65083674	LSD1__mapped_reads_in_BAM_format__peak_3916	123	.	3.43127	15.2256	12.3896	196
chr1	65148586	65148731	LSD1__mapped_reads_in_BAM_format__peak_3920	46	.	3.09572	7.08381	4.69408	116
chr1	65158861	65159078	LSD1__mapped_reads_in_BAM_format__peak_3924	28	.	2.06537	5.07492	2.87853	140
chr1	65163422	65163858	LSD1__mapped_reads_in_BAM_format__peak_3925	67	.	2.80369	9.28274	6.7333	540
chr1	65214700	65214867	LSD1__mapped_reads_in_BAM_format__peak_3929	156	.	4.50375	18.5548	15.6022	126
chr1	65231189	65231430	LSD1__mapped_reads_in_BAM_format__peak_3930	632	.	4.50303	67.0687	63.2303	163
chr1	65277680	65277961	LSD1__mapped_reads_in_BAM_format__peak_3936	93	.	2.56947	12.0934	9.39083	150
chr1	65279109	65279345	LSD1__mapped_reads_in_BAM_format__peak_3937	1286	.	10.4817	133.149	128.615	284
chr1	65293075	65293318	LSD1__mapped_reads_in_BAM_format__peak_3941	585	.	5.03889	62.3624	58.5846	187
chr1	65317906	65318621	LSD1__mapped_reads_in_BAM_format__peak_3947	297	.	3.60217	33.0648	29.7472	158
chr1	65412325	65412781	LSD1__mapped_reads_in_BAM_format__peak_3951	181	.	2.99466	21.204	18.1714	367
chr1	65422474	65422738	LSD1__mapped_reads_in_BAM_format__peak_3953	57	.	2.53698	8.23178	5.75538	60
chr1	65422753	65422799	LSD1__mapped_reads_in_BAM_format__peak_3954	94	.	3.00944	12.1971	9.49066	104
chr1	65423884	65424202	LSD1__mapped_reads_in_BAM_format__peak_3955	366	.	4.88201	40.1305	36.6824	168
chr1	65440808	65440887	LSD1__mapped_reads_in_BAM_format__peak_3956	51	.	3.00599	7.57883	5.15006	170
chr1	65479599	65479937	LSD1__mapped_reads_in_BAM_format__peak_3960	57	.	2.29126	8.20549	5.73015	192
chr1	65536087	65536301	LSD1__mapped_reads_in_BAM_format__peak_3964	128	.	3.75264	15.6954	12.8444	175
chr1	65538709	65539030	LSD1__mapped_reads_in_BAM_format__peak_3965	202	.	4.33298	23.3075	20.2152	140
chr1	65687897	65688130	LSD1__mapped_reads_in_BAM_format__peak_3973	65	.	2.07224	9.08721	6.55284	142
chr1	66758317	66758564	LSD1__mapped_reads_in_BAM_format__peak_3980	101	.	2.52351	12.8681	10.1302	140
chr1	66916394	66916620	LSD1__mapped_reads_in_BAM_format__peak_3984	772	.	6.7532	81.2051	77.2016	172
chr1	66930306	66930543	LSD1__mapped_reads_in_BAM_format__peak_3987	53	.	2.50994	7.80343	5.35724	147
chr1	66954796	66955193	LSD1__mapped_reads_in_BAM_format__peak_3988	125	.	3.30648	15.3934	12.552	281
chr1	67356099	67356375	LSD1__mapped_reads_in_BAM_format__peak_4000	251	.	4.9407	28.3894	25.1727	143
chr1	67479362	67479600	LSD1__mapped_reads_in_BAM_format__peak_4003	66	.	2.48621	9.2134	6.66781	110
chr1	67539144	67539783	LSD1__mapped_reads_in_BAM_format__peak_4006	176	.	3.64795	20.6598	17.6426	388
chr1	67589749	67590033	LSD1__mapped_reads_in_BAM_format__peak_4013	350	.	4.97896	38.4511	35.0308	200
chr1	67614547	67614656	LSD1__mapped_reads_in_BAM_format__peak_4014	123	.	4.94291	15.1365	12.3072	170
chr1	67631203	67631456	LSD1__mapped_reads_in_BAM_format__peak_4017	105	.	4.10139	13.3498	10.592	219
chr1	67648730	67649017	LSD1__mapped_reads_in_BAM_format__peak_4020	183	.	4.86406	21.4251	18.3846	269
chr1	67659847	67660413	LSD1__mapped_reads_in_BAM_format__peak_4021	210	.	5.84948	24.2085	21.0935	372
chr1	67673207	67673563	LSD1__mapped_reads_in_BAM_format__peak_4023	53	.	3.3269	7.77047	5.32777	85
chr1	67684163	67684364	LSD1__mapped_reads_in_BAM_format__peak_4024	51	.	2.43134	7.53079	5.10489	79
chr1	67686516	67687029	LSD1__mapped_reads_in_BAM_format__peak_4025	253	.	4.03639	28.6002	25.3782	380
chr1	67688593	67689044	LSD1__mapped_reads_in_BAM_format__peak_4026	173	.	2.91604	20.3835	17.3741	193
chr1	67691742	67692072	LSD1__mapped_reads_in_BAM_format__peak_4027	112	.	3.42219	14.0261	11.2391	187
chr1	67695001	67695283	LSD1__mapped_reads_in_BAM_format__peak_4028	309	.	6.07311	34.2866	30.9443	243
chr1	67700691	67701288	LSD1__mapped_reads_in_BAM_format__peak_4030	241	.	3.94958	27.3515	24.159	482
chr1	67733711	67734374	LSD1__mapped_reads_in_BAM_format__peak_4034	374	.	4.8972	40.9452	37.4823	146
chr1	67743315	67743679	LSD1__mapped_reads_in_BAM_format__peak_4036	562	.	8.00785	60.0275	56.2801	306
chr1	67898439	67898675	LSD1__mapped_reads_in_BAM_format__peak_4041	105	.	2.61293	13.3438	10.5868	128
chr1	67916364	67916717	LSD1__mapped_reads_in_BAM_format__peak_4042	29	.	2.23347	5.11055	2.91075	269
chr1	67922132	67922466	LSD1__mapped_reads_in_BAM_format__peak_4043	215	.	4.46042	24.6605	21.5325	195
chr1	68292008	68292313	LSD1__mapped_reads_in_BAM_format__peak_4044	682	.	7.04942	72.1115	68.2133	145
chr1	70156614	70156843	LSD1__mapped_reads_in_BAM_format__peak_4060	93	.	3.49412	12.0343	9.338	153
chr1	70204689	70204941	LSD1__mapped_reads_in_BAM_format__peak_4062	186	.	4.62504	21.6801	18.6344	137
chr1	70360341	70360615	LSD1__mapped_reads_in_BAM_format__peak_4067	554	.	8.038	59.1423	55.4071	167
chr1	70459750	70459956	LSD1__mapped_reads_in_BAM_format__peak_4070	31	.	2.03417	5.37699	3.15102	18
chr1	70460701	70461191	LSD1__mapped_reads_in_BAM_format__peak_4071	391	.	5.9897	42.6349	39.1432	216
chr1	70674867	70675433	LSD1__mapped_reads_in_BAM_format__peak_4077	1435	.	12.4929	148.203	143.53	317
chr1	70675631	70676144	LSD1__mapped_reads_in_BAM_format__peak_4077	1435	.	12.4929	148.203	143.53	317
chr1	74733164	74733402	LSD1__mapped_reads_in_BAM_format__peak_4089	87	.	3.00739	11.4199	8.75222	124
chr1	75354165	75354647	LSD1__mapped_reads_in_BAM_format__peak_4093	99	.	2.87686	12.6789	9.95198	359
chr1	75707261	75707647	LSD1__mapped_reads_in_BAM_format__peak_4105	720	.	8.12668	76.0403	72.0964	189
chr1	75726902	75727086	LSD1__mapped_reads_in_BAM_format__peak_4108	35	.	2.34406	5.81655	3.54317	112
chr1	77347684	77347996	LSD1__mapped_reads_in_BAM_format__peak_4119	201	.	5.3027	23.2702	20.1791	163
chr1	77729335	77729631	LSD1__mapped_reads_in_BAM_format__peak_4126	1192	.	15.758	123.716	119.27	279
chr1	77761995	77762356	LSD1__mapped_reads_in_BAM_format__peak_4127	47	.	2.31694	7.16308	4.76747	265
chr1	83918797	83919151	LSD1__mapped_reads_in_BAM_format__peak_4139	1391	.	10.6974	143.778	139.145	290
chr1	83932374	83932704	LSD1__mapped_reads_in_BAM_format__peak_4140	87	.	2.9287	11.3641	8.70033	170
chr1	83999126	83999689	LSD1__mapped_reads_in_BAM_format__peak_4142	158	.	4.71351	18.7682	15.8102	229
chr1	84103387	84103605	LSD1__mapped_reads_in_BAM_format__peak_4145	162	.	3.29733	19.2615	16.2883	148
chr1	84299364	84299536	LSD1__mapped_reads_in_BAM_format__peak_4147	75	.	3.41675	10.0967	7.50156	135
chr1	84481339	84481576	LSD1__mapped_reads_in_BAM_format__peak_4150	305	.	4.87841	33.899	30.5651	162
chr1	84603228	84603456	LSD1__mapped_reads_in_BAM_format__peak_4155	46	.	2.59798	7.04293	4.65611	95
chr1	84619676	84619766	LSD1__mapped_reads_in_BAM_format__peak_4156	125	.	4.05129	15.4343	12.5912	239
chr1	84620521	84620678	LSD1__mapped_reads_in_BAM_format__peak_4157	22	.	2.0981	4.34767	2.24093	198
chr1	84639874	84640133	LSD1__mapped_reads_in_BAM_format__peak_4158	1042	.	11.7478	108.571	104.272	278
chr1	84688682	84688918	LSD1__mapped_reads_in_BAM_format__peak_4160	84	.	2.3194	11.0551	8.40707	180
chr1	84690610	84690920	LSD1__mapped_reads_in_BAM_format__peak_4161	355	.	5.25784	39.0251	35.5954	211
chr1	84698932	84698964	LSD1__mapped_reads_in_BAM_format__peak_4163	53	.	2.50994	7.80343	5.35724	98
chr1	84721947	84722249	LSD1__mapped_reads_in_BAM_format__peak_4166	103	.	3.13743	13.1266	10.3794	195
chr1	85199927	85200171	LSD1__mapped_reads_in_BAM_format__peak_4173	141	.	4.15967	17.0545	14.1525	148
chr1	85200498	85200797	LSD1__mapped_reads_in_BAM_format__peak_4174	56	.	2.93602	8.078	5.60983	141
chr1	85201010	85201367	LSD1__mapped_reads_in_BAM_format__peak_4175	38	.	2.22027	6.17411	3.8607	237
chr1	85201537	85201760	LSD1__mapped_reads_in_BAM_format__peak_4176	105	.	3.57685	13.3575	10.5992	151
chr1	85208124	85208249	LSD1__mapped_reads_in_BAM_format__peak_4177	165	.	5.53421	19.5465	16.5621	151
chr1	85208335	85208560	LSD1__mapped_reads_in_BAM_format__peak_4177	165	.	5.53421	19.5465	16.5621	151
chr1	85220279	85220407	LSD1__mapped_reads_in_BAM_format__peak_4178	229	.	4.1646	26.1205	22.9577	229
chr1	85225062	85225655	LSD1__mapped_reads_in_BAM_format__peak_4180	1049	.	7.42544	109.273	104.969	294
chr1	85339249	85339524	LSD1__mapped_reads_in_BAM_format__peak_4184	56	.	3.28235	8.07468	5.60655	94
chr1	85580431	85580708	LSD1__mapped_reads_in_BAM_format__peak_4187	102	.	3.79995	13.0403	10.2956	176
chr1	85707934	85708397	LSD1__mapped_reads_in_BAM_format__peak_4189	267	.	4.81182	30.0409	26.7862	216
chr1	85708465	85708645	LSD1__mapped_reads_in_BAM_format__peak_4190	44	.	2.26765	6.7703	4.40363	100
chr1	86461455	86461950	LSD1__mapped_reads_in_BAM_format__peak_4194	231	.	5.24118	26.3435	23.1739	679
chr1	86502788	86503028	LSD1__mapped_reads_in_BAM_format__peak_4197	75	.	3.714	10.1445	7.54569	134
chr1	86702852	86703241	LSD1__mapped_reads_in_BAM_format__peak_4198	77	.	3.24454	10.3117	7.70289	186
chr1	86704852	86705056	LSD1__mapped_reads_in_BAM_format__peak_4199	77	.	2.97626	10.3103	7.70228	149
chr1	86755831	86756069	LSD1__mapped_reads_in_BAM_format__peak_4203	76	.	2.56072	10.2675	7.66097	141
chr1	86765020	86765426	LSD1__mapped_reads_in_BAM_format__peak_4204	731	.	6.09447	77.116	73.16	254
chr1	86774137	86774486	LSD1__mapped_reads_in_BAM_format__peak_4205	259	.	5.2882	29.1737	25.939	210
chr1	86775479	86775780	LSD1__mapped_reads_in_BAM_format__peak_4207	293	.	4.48035	32.6702	29.3601	143
chr1	86779526	86779644	LSD1__mapped_reads_in_BAM_format__peak_4208	247	.	4.58763	27.9796	24.7712	169
chr1	86779815	86779877	LSD1__mapped_reads_in_BAM_format__peak_4209	92	.	3.07008	11.9509	9.25996	85
chr1	86788723	86788954	LSD1__mapped_reads_in_BAM_format__peak_4210	76	.	2.81953	10.2271	7.62367	110
chr1	86792365	86792545	LSD1__mapped_reads_in_BAM_format__peak_4211	37	.	2.60593	6.00898	3.71419	121
chr1	86792905	86793054	LSD1__mapped_reads_in_BAM_format__peak_4212	475	.	6.26173	51.2089	47.5842	258
chr1	86793146	86793482	LSD1__mapped_reads_in_BAM_format__peak_4212	475	.	6.26173	51.2089	47.5842	258
chr1	86993709	86993952	LSD1__mapped_reads_in_BAM_format__peak_4223	86	.	2.55859	11.2772	8.61999	103
chr1	87180146	87180482	LSD1__mapped_reads_in_BAM_format__peak_4229	620	.	7.2446	65.8763	62.0533	199
chr1	87435552	87435818	LSD1__mapped_reads_in_BAM_format__peak_4231	325	.	4.098	35.9535	32.5789	171
chr1	87754288	87754490	LSD1__mapped_reads_in_BAM_format__peak_4234	188	.	6.45424	21.9194	18.8644	112
chr1	88777803	88778081	LSD1__mapped_reads_in_BAM_format__peak_4239	99	.	3.82973	12.6282	9.90455	126
chr1	88993188	88993407	LSD1__mapped_reads_in_BAM_format__peak_4243	54	.	2.61253	7.86929	5.41609	122
chr1	89524460	89524868	LSD1__mapped_reads_in_BAM_format__peak_4248	81	.	2.99661	10.7908	8.1554	342
chr1	89525444	89525890	LSD1__mapped_reads_in_BAM_format__peak_4249	182	.	4.14182	21.3255	18.2886	184
chr1	89538388	89538673	LSD1__mapped_reads_in_BAM_format__peak_4251	146	.	3.21175	17.5432	14.6268	148
chr1	89545613	89546065	LSD1__mapped_reads_in_BAM_format__peak_4252	962	.	7.20176	100.444	96.231	217
chr1	89692693	89693027	LSD1__mapped_reads_in_BAM_format__peak_4255	525	.	5.50707	56.2039	52.5081	209
chr1	89710526	89710867	LSD1__mapped_reads_in_BAM_format__peak_4258	363	.	5.59838	39.7732	36.3296	139
chr1	89763253	89763530	LSD1__mapped_reads_in_BAM_format__peak_4263	90	.	2.69195	11.7721	9.08768	112
chr1	89821654	89822056	LSD1__mapped_reads_in_BAM_format__peak_4271	80	.	2.69652	10.6806	8.0521	574
chr1	89822149	89822424	LSD1__mapped_reads_in_BAM_format__peak_4271	80	.	2.69652	10.6806	8.0521	574
chr1	89888529	89888767	LSD1__mapped_reads_in_BAM_format__peak_4275	98	.	3.07394	12.5648	9.84469	169
chr1	89890179	89890762	LSD1__mapped_reads_in_BAM_format__peak_4276	153	.	3.62247	18.2614	15.3201	335
chr1	89896133	89896636	LSD1__mapped_reads_in_BAM_format__peak_4278	334	.	4.19033	36.857	33.4654	180
chr1	89897756	89898071	LSD1__mapped_reads_in_BAM_format__peak_4279	161	.	3.8021	19.0872	16.1181	186
chr1	89900750	89901237	LSD1__mapped_reads_in_BAM_format__peak_4280	212	.	3.67298	24.3467	21.2272	184
chr1	89909009	89909363	LSD1__mapped_reads_in_BAM_format__peak_4284	333	.	5.68518	36.7419	33.3526	210
chr1	89945959	89946200	LSD1__mapped_reads_in_BAM_format__peak_4291	84	.	3.18799	11.1205	8.4693	123
chr1	89953190	89953561	LSD1__mapped_reads_in_BAM_format__peak_4293	623	.	7.43429	66.2044	62.3769	225
chr1	89973236	89974100	LSD1__mapped_reads_in_BAM_format__peak_4296	272	.	4.73466	30.5629	27.2964	290
chr1	89975758	89975878	LSD1__mapped_reads_in_BAM_format__peak_4297	72	.	2.71023	9.79312	7.21506	108
chr1	89991518	89991870	LSD1__mapped_reads_in_BAM_format__peak_4299	563	.	8.11528	60.0871	56.3389	218
chr1	89994895	89995066	LSD1__mapped_reads_in_BAM_format__peak_4300	27	.	1.95309	4.92872	2.74548	74
chr1	90811500	90812080	LSD1__mapped_reads_in_BAM_format__peak_4303	734	.	7.00659	77.4561	73.4954	258
chr1	91556130	91556491	LSD1__mapped_reads_in_BAM_format__peak_4314	310	.	4.42701	34.4423	31.096	257
chr1	91569493	91569920	LSD1__mapped_reads_in_BAM_format__peak_4315	105	.	4.09328	13.3209	10.5648	277
chr1	91591189	91591526	LSD1__mapped_reads_in_BAM_format__peak_4317	55	.	2.41554	7.97501	5.51393	175
chr1	91596578	91596793	LSD1__mapped_reads_in_BAM_format__peak_4318	53	.	2.25107	7.82249	5.37456	79
chr1	91609694	91609868	LSD1__mapped_reads_in_BAM_format__peak_4320	36	.	2.96159	5.92444	3.6394	172
chr1	91617742	91617788	LSD1__mapped_reads_in_BAM_format__peak_4322	93	.	3.40069	12.0909	9.38852	182
chr1	91650874	91651076	LSD1__mapped_reads_in_BAM_format__peak_4327	133	.	4.86153	16.2635	13.3914	147
chr1	91714705	91714951	LSD1__mapped_reads_in_BAM_format__peak_4330	64	.	2.6471	8.9702	6.44232	150
chr1	91731359	91731642	LSD1__mapped_reads_in_BAM_format__peak_4332	45	.	2.61804	6.97466	4.59455	129
chr1	91732296	91732750	LSD1__mapped_reads_in_BAM_format__peak_4333	100	.	2.26621	12.7563	10.0258	301
chr1	91769319	91769502	LSD1__mapped_reads_in_BAM_format__peak_4336	91	.	3.81593	11.7846	9.10001	169
chr1	91803030	91803197	LSD1__mapped_reads_in_BAM_format__peak_4337	44	.	2.83623	6.81205	4.44213	164
chr1	91804507	91805153	LSD1__mapped_reads_in_BAM_format__peak_4338	1176	.	8.07031	122.043	117.614	501
chr1	91872645	91873003	LSD1__mapped_reads_in_BAM_format__peak_4344	701	.	10.6054	74.0674	70.1462	276
chr1	91890029	91890309	LSD1__mapped_reads_in_BAM_format__peak_4347	48	.	3.13793	7.21089	4.8118	199
chr1	92317908	92318179	LSD1__mapped_reads_in_BAM_format__peak_4355	207	.	3.57759	23.8137	20.7076	110
chr1	92446517	92446922	LSD1__mapped_reads_in_BAM_format__peak_4357	469	.	5.30078	50.5237	46.909	246
chr1	92544778	92545131	LSD1__mapped_reads_in_BAM_format__peak_4358	2172	.	10.2758	222.648	217.21	210
chr1	92786480	92786897	LSD1__mapped_reads_in_BAM_format__peak_4365	69	.	2.95882	9.47668	6.91812	288
chr1	92791463	92791809	LSD1__mapped_reads_in_BAM_format__peak_4366	73	.	2.70058	9.90026	7.31331	256
chr1	92804801	92805197	LSD1__mapped_reads_in_BAM_format__peak_4368	1195	.	9.26677	123.99	119.542	199
chr1	92852112	92852551	LSD1__mapped_reads_in_BAM_format__peak_4374	506	.	5.50947	54.2921	50.6236	313
chr1	92951282	92951450	LSD1__mapped_reads_in_BAM_format__peak_4380	187	.	3.29327	21.8375	18.7874	118
chr1	92957024	92957380	LSD1__mapped_reads_in_BAM_format__peak_4381	718	.	6.25145	75.7746	71.833	264
chr1	92960373	92960782	LSD1__mapped_reads_in_BAM_format__peak_4383	57	.	2.56698	8.24356	5.76633	510
chr1	92968261	92968551	LSD1__mapped_reads_in_BAM_format__peak_4384	146	.	3.21175	17.5432	14.6268	138
chr1	93033112	93033422	LSD1__mapped_reads_in_BAM_format__peak_4386	102	.	2.82113	13.0042	10.2612	173
chr1	93079448	93079778	LSD1__mapped_reads_in_BAM_format__peak_4387	38	.	2.21084	6.12482	3.817	145
chr1	93179552	93179830	LSD1__mapped_reads_in_BAM_format__peak_4393	205	.	3.77727	23.6219	20.5233	732
chr1	93346669	93346902	LSD1__mapped_reads_in_BAM_format__peak_4395	32	.	2.30115	5.51073	3.26395	245
chr1	93448893	93449509	LSD1__mapped_reads_in_BAM_format__peak_4397	1368	.	12.8593	141.507	136.894	373
chr1	93567467	93567780	LSD1__mapped_reads_in_BAM_format__peak_4402	202	.	3.48899	23.3095	20.217	218
chr1	93664737	93664956	LSD1__mapped_reads_in_BAM_format__peak_4405	463	.	4.83354	49.9713	46.3654	309
chr1	93672226	93672377	LSD1__mapped_reads_in_BAM_format__peak_4406	74	.	2.57662	10.0766	7.48258	79
chr1	93847227	93847509	LSD1__mapped_reads_in_BAM_format__peak_4409	320	.	4.669	35.4089	32.0444	304
chr1	94808177	94808386	LSD1__mapped_reads_in_BAM_format__peak_4424	280	.	5.21142	31.3496	28.0665	176
chr1	95039807	95040037	LSD1__mapped_reads_in_BAM_format__peak_4427	232	.	6.34797	26.4119	23.2415	157
chr1	95072473	95072973	LSD1__mapped_reads_in_BAM_format__peak_4430	210	.	3.84394	24.1145	21.0017	301
chr1	95087020	95087268	LSD1__mapped_reads_in_BAM_format__peak_4433	208	.	4.75938	23.9963	20.8863	166
chr1	95115587	95116093	LSD1__mapped_reads_in_BAM_format__peak_4436	284	.	4.71579	31.7727	28.4811	195
chr1	95117956	95118094	LSD1__mapped_reads_in_BAM_format__peak_4437	67	.	3.0896	9.2632	6.71536	287
chr1	95122320	95122690	LSD1__mapped_reads_in_BAM_format__peak_4438	181	.	4.65882	21.1824	18.1504	249
chr1	99599650	99599946	LSD1__mapped_reads_in_BAM_format__peak_4453	350	.	4.1739	38.4479	35.0279	242
chr1	99640575	99640941	LSD1__mapped_reads_in_BAM_format__peak_4454	701	.	10.6054	74.0674	70.1462	426
chr1	99765591	99765821	LSD1__mapped_reads_in_BAM_format__peak_4457	181	.	3.7693	21.2289	18.1956	312
chr1	99768507	99768813	LSD1__mapped_reads_in_BAM_format__peak_4459	205	.	4.18836	23.6432	20.5442	477
chr1	99771584	99771802	LSD1__mapped_reads_in_BAM_format__peak_4460	131	.	2.91984	16.0586	13.1917	133
chr1	99814436	99814822	LSD1__mapped_reads_in_BAM_format__peak_4463	100	.	4.26831	12.7389	10.0087	136
chr1	99836100	99836420	LSD1__mapped_reads_in_BAM_format__peak_4464	56	.	2.91177	8.16707	5.69463	103
chr1	99850427	99850707	LSD1__mapped_reads_in_BAM_format__peak_4465	23	.	1.87823	4.51391	2.38801	118
chr1	99943481	99943868	LSD1__mapped_reads_in_BAM_format__peak_4470	487	.	5.95173	52.3502	48.7095	231
chr1	100065456	100065810	LSD1__mapped_reads_in_BAM_format__peak_4472	86	.	4.07467	11.2631	8.60615	229
chr1	100130619	100130948	LSD1__mapped_reads_in_BAM_format__peak_4473	194	.	3.60237	22.5494	19.4783	163
chr1	100142389	100142631	LSD1__mapped_reads_in_BAM_format__peak_4474	158	.	3.88694	18.7752	15.8163	99
chr1	100350905	100351250	LSD1__mapped_reads_in_BAM_format__peak_4486	237	.	4.28915	26.9727	23.7876	181
chr1	100351941	100352162	LSD1__mapped_reads_in_BAM_format__peak_4487	195	.	3.65064	22.6718	19.5971	624
chr1	100355051	100355292	LSD1__mapped_reads_in_BAM_format__peak_4488	130	.	3.36068	15.9466	13.0859	106
chr1	100440191	100440427	LSD1__mapped_reads_in_BAM_format__peak_4493	211	.	3.17082	24.2383	21.123	139
chr1	100816111	100816346	LSD1__mapped_reads_in_BAM_format__peak_4496	148	.	3.40147	17.789	14.8615	99
chr1	101071590	101071800	LSD1__mapped_reads_in_BAM_format__peak_4503	153	.	3.17561	18.3078	15.3631	224
chr1	101128474	101128867	LSD1__mapped_reads_in_BAM_format__peak_4507	1441	.	9.892	148.856	144.177	203
chr1	101130747	101130984	LSD1__mapped_reads_in_BAM_format__peak_4508	251	.	4.9407	28.3894	25.1727	156
chr1	101136785	101136977	LSD1__mapped_reads_in_BAM_format__peak_4510	89	.	3.26045	11.67	8.99018	152
chr1	101254066	101254345	LSD1__mapped_reads_in_BAM_format__peak_4512	121	.	2.76703	14.9645	12.1411	198
chr1	101371273	101371599	LSD1__mapped_reads_in_BAM_format__peak_4516	477	.	11.0194	51.3704	47.7429	187
chr1	102660823	102661058	LSD1__mapped_reads_in_BAM_format__peak_4517	72	.	3.6792	9.78144	7.20423	105
chr1	107056730	107057475	LSD1__mapped_reads_in_BAM_format__peak_4521	65	.	2.58171	9.06644	6.53254	174
chr1	108016425	108016857	LSD1__mapped_reads_in_BAM_format__peak_4522	1889	.	11.6868	194.093	188.971	432
chr1	108079583	108079986	LSD1__mapped_reads_in_BAM_format__peak_4525	209	.	3.43802	24.0262	20.9158	265
chr1	108199911	108200122	LSD1__mapped_reads_in_BAM_format__peak_4531	115	.	3.34602	14.2974	11.5018	135
chr1	108200684	108200948	LSD1__mapped_reads_in_BAM_format__peak_4532	362	.	6.13413	39.6867	36.2442	181
chr1	108235400	108235734	LSD1__mapped_reads_in_BAM_format__peak_4535	212	.	4.11954	24.3682	21.2482	160
chr1	108273727	108273802	LSD1__mapped_reads_in_BAM_format__peak_4538	252	.	3.82971	28.5006	25.2808	746
chr1	108458677	108459041	LSD1__mapped_reads_in_BAM_format__peak_4545	70	.	2.46257	9.61005	7.04289	113
chr1	108505165	108505501	LSD1__mapped_reads_in_BAM_format__peak_4547	334	.	5.09522	36.8007	33.4102	157
chr1	108533471	108533655	LSD1__mapped_reads_in_BAM_format__peak_4551	143	.	3.09522	17.2693	14.3601	113
chr1	108533838	108534322	LSD1__mapped_reads_in_BAM_format__peak_4552	501	.	4.87047	53.7876	50.125	185
chr1	108691464	108691612	LSD1__mapped_reads_in_BAM_format__peak_4561	33	.	2.11976	5.64676	3.38781	122
chr1	108720150	108720356	LSD1__mapped_reads_in_BAM_format__peak_4563	124	.	2.93443	15.2594	12.4218	170
chr1	108746698	108746780	LSD1__mapped_reads_in_BAM_format__peak_4564	19	.	1.64308	4.04866	1.99369	3
chr1	108781104	108781423	LSD1__mapped_reads_in_BAM_format__peak_4565	104	.	2.92402	13.1691	10.4208	313
chr1	108830516	108830931	LSD1__mapped_reads_in_BAM_format__peak_4567	603	.	7.34411	64.1141	60.3135	241
chr1	108876348	108876753	LSD1__mapped_reads_in_BAM_format__peak_4569	122	.	2.96343	15.1077	12.2794	313
chr1	108877614	108877821	LSD1__mapped_reads_in_BAM_format__peak_4570	157	.	3.78931	18.7506	15.7935	203
chr1	109041744	109042166	LSD1__mapped_reads_in_BAM_format__peak_4577	182	.	3.93604	21.2345	18.2008	320
chr1	109089385	109089529	LSD1__mapped_reads_in_BAM_format__peak_4580	59	.	2.14127	8.42125	5.93119	87
chr1	109134413	109134748	LSD1__mapped_reads_in_BAM_format__peak_4583	300	.	4.96284	33.4223	30.0969	245
chr1	109134858	109134880	LSD1__mapped_reads_in_BAM_format__peak_4583	300	.	4.96284	33.4223	30.0969	245
chr1	109181128	109181437	LSD1__mapped_reads_in_BAM_format__peak_4587	78	.	2.73661	10.4351	7.81977	105
chr1	109181995	109182009	LSD1__mapped_reads_in_BAM_format__peak_4588	42	.	2.42137	6.54734	4.20401	83
chr1	109197236	109197824	LSD1__mapped_reads_in_BAM_format__peak_4590	1137	.	10.325	118.189	113.797	346
chr1	109263638	109263969	LSD1__mapped_reads_in_BAM_format__peak_4598	96	.	2.62037	12.3407	9.6284	210
chr1	109274757	109275108	LSD1__mapped_reads_in_BAM_format__peak_4599	129	.	3.49146	15.7983	12.9424	196
chr1	109282692	109283156	LSD1__mapped_reads_in_BAM_format__peak_4600	257	.	4.04913	28.9844	25.7535	308
chr1	109307073	109307987	LSD1__mapped_reads_in_BAM_format__peak_4601	849	.	6.38427	88.9926	84.9033	687
chr1	109389603	109389759	LSD1__mapped_reads_in_BAM_format__peak_4607	206	.	3.29086	23.7682	20.6629	172
chr1	109389839	109390322	LSD1__mapped_reads_in_BAM_format__peak_4608	215	.	3.17013	24.642	21.5146	268
chr1	109390676	109390902	LSD1__mapped_reads_in_BAM_format__peak_4609	93	.	2.45963	12.0347	9.3384	152
chr1	109484214	109484418	LSD1__mapped_reads_in_BAM_format__peak_4615	241	.	3.94958	27.3515	24.159	237
chr1	109494059	109494550	LSD1__mapped_reads_in_BAM_format__peak_4616	179	.	3.62669	21.0073	17.9806	112
chr1	109546929	109547091	LSD1__mapped_reads_in_BAM_format__peak_4621	25	.	1.78882	4.72731	2.5752	129
chr1	109619611	109619746	LSD1__mapped_reads_in_BAM_format__peak_4624	92	.	2.7373	11.9208	9.23127	108
chr1	109725558	109725875	LSD1__mapped_reads_in_BAM_format__peak_4630	249	.	4.23951	28.1218	24.9102	137
chr1	109792125	109792540	LSD1__mapped_reads_in_BAM_format__peak_4633	64	.	2.70889	8.97469	6.44612	181
chr1	109793720	109794249	LSD1__mapped_reads_in_BAM_format__peak_4634	95	.	2.98125	12.224	9.5166	408
chr1	109818760	109818839	LSD1__mapped_reads_in_BAM_format__peak_4638	32	.	2.07511	5.50688	3.26088	139
chr1	109822432	109822681	LSD1__mapped_reads_in_BAM_format__peak_4639	205	.	3.04219	23.6291	20.5301	296
chr1	109889254	109889917	LSD1__mapped_reads_in_BAM_format__peak_4650	350	.	4.97896	38.4511	35.0308	295
chr1	109890024	109890360	LSD1__mapped_reads_in_BAM_format__peak_4651	711	.	9.66348	75.043	71.1101	291
chr1	109895632	109896089	LSD1__mapped_reads_in_BAM_format__peak_4652	301	.	3.9579	33.4592	30.1331	544
chr1	109918080	109918622	LSD1__mapped_reads_in_BAM_format__peak_4658	695	.	5.34607	73.4905	69.576	238
chr1	109979641	109979992	LSD1__mapped_reads_in_BAM_format__peak_4663	362	.	4.67291	39.7262	36.2834	333
chr1	110003742	110004212	LSD1__mapped_reads_in_BAM_format__peak_4664	326	.	4.16182	35.9977	32.6221	293
chr1	110236248	110236297	LSD1__mapped_reads_in_BAM_format__peak_4670	46	.	2.7256	7.08828	4.69791	170
chr1	110336441	110336960	LSD1__mapped_reads_in_BAM_format__peak_4674	692	.	7.442	73.2093	69.2981	297
chr1	110407544	110407789	LSD1__mapped_reads_in_BAM_format__peak_4677	132	.	3.04574	16.103	13.2351	231
chr1	110413218	110413435	LSD1__mapped_reads_in_BAM_format__peak_4679	320	.	4.71892	35.4596	32.0944	172
chr1	110438846	110439199	LSD1__mapped_reads_in_BAM_format__peak_4682	1046	.	9.81159	108.92	104.619	313
chr1	110477175	110477510	LSD1__mapped_reads_in_BAM_format__peak_4683	2341	.	19.319	239.775	234.149	251
chr1	110880002	110880456	LSD1__mapped_reads_in_BAM_format__peak_4692	120	.	2.70014	14.8769	12.0571	201
chr1	110880827	110881451	LSD1__mapped_reads_in_BAM_format__peak_4693	1319	.	8.85849	136.551	131.985	369
chr1	110890087	110890594	LSD1__mapped_reads_in_BAM_format__peak_4694	54	.	2.55739	7.89974	5.44271	346
chr1	110890615	110891044	LSD1__mapped_reads_in_BAM_format__peak_4695	118	.	2.92169	14.6146	11.8028	270
chr1	111025092	111025366	LSD1__mapped_reads_in_BAM_format__peak_4699	693	.	8.80428	73.2157	69.3041	196
chr1	111101952	111102232	LSD1__mapped_reads_in_BAM_format__peak_4701	79	.	2.85221	10.5798	7.95916	113
chr1	111161941	111162150	LSD1__mapped_reads_in_BAM_format__peak_4704	1332	.	6.98955	137.857	133.278	282
chr1	111216015	111216318	LSD1__mapped_reads_in_BAM_format__peak_4706	68	.	3.40553	9.36952	6.81655	158
chr1	111587701	111587805	LSD1__mapped_reads_in_BAM_format__peak_4717	160	.	4.68866	19.0002	16.0343	180
chr1	111592857	111593106	LSD1__mapped_reads_in_BAM_format__peak_4718	73	.	2.68498	9.97072	7.38099	136
chr1	111599987	111600063	LSD1__mapped_reads_in_BAM_format__peak_4719	55	.	2.5885	8.05511	5.58828	54
chr1	111619901	111620097	LSD1__mapped_reads_in_BAM_format__peak_4721	38	.	2.42351	6.15671	3.84484	62
chr1	111660773	111661156	LSD1__mapped_reads_in_BAM_format__peak_4723	64	.	2.20408	8.9268	6.40301	100
chr1	111747436	111747652	LSD1__mapped_reads_in_BAM_format__peak_4726	59	.	2.28723	8.41436	5.92455	93
chr1	111754970	111755508	LSD1__mapped_reads_in_BAM_format__peak_4727	191	.	3.19213	22.1805	19.119	252
chr1	112462909	112463147	LSD1__mapped_reads_in_BAM_format__peak_4731	101	.	2.84784	12.8397	10.1026	174
chr1	112674541	112674810	LSD1__mapped_reads_in_BAM_format__peak_4737	1148	.	8.63985	119.268	114.864	297
chr1	112697018	112697245	LSD1__mapped_reads_in_BAM_format__peak_4740	75	.	2.97795	10.1298	7.53318	154
chr1	112698640	112699035	LSD1__mapped_reads_in_BAM_format__peak_4742	55	.	2.5885	8.05511	5.58828	199
chr1	112700558	112700919	LSD1__mapped_reads_in_BAM_format__peak_4743	283	.	3.75158	31.6704	28.381	186
chr1	112704849	112705179	LSD1__mapped_reads_in_BAM_format__peak_4744	61	.	2.11556	8.70851	6.1967	331
chr1	112706344	112706645	LSD1__mapped_reads_in_BAM_format__peak_4745	250	.	5.11365	28.2643	25.0499	161
chr1	112792070	112792515	LSD1__mapped_reads_in_BAM_format__peak_4751	1328	.	11.7385	137.434	132.858	419
chr1	112826246	112826440	LSD1__mapped_reads_in_BAM_format__peak_4752	94	.	2.63612	12.1542	9.44954	150
chr1	112881134	112881472	LSD1__mapped_reads_in_BAM_format__peak_4758	152	.	3.73225	18.1608	15.2228	180
chr1	112904761	112905251	LSD1__mapped_reads_in_BAM_format__peak_4762	428	.	4.88458	46.3587	42.8081	207
chr1	112935767	112935974	LSD1__mapped_reads_in_BAM_format__peak_4764	53	.	1.97001	7.78022	5.33662	132
chr1	112955602	112955830	LSD1__mapped_reads_in_BAM_format__peak_4766	72	.	2.40569	9.87683	7.29515	301
chr1	113040118	113040334	LSD1__mapped_reads_in_BAM_format__peak_4771	543	.	4.6176	58.1209	54.3996	258
chr1	113041699	113041908	LSD1__mapped_reads_in_BAM_format__peak_4772	251	.	4.44477	28.3283	25.113	152
chr1	113211609	113211847	LSD1__mapped_reads_in_BAM_format__peak_4777	53	.	2.42681	7.77329	5.33014	73
chr1	113391109	113391691	LSD1__mapped_reads_in_BAM_format__peak_4783	122	.	3.61951	15.0333	12.2088	404
chr1	113677288	113677591	LSD1__mapped_reads_in_BAM_format__peak_4786	913	.	6.75289	95.4734	91.3136	199
chr1	113759340	113759456	LSD1__mapped_reads_in_BAM_format__peak_4789	110	.	2.88608	13.8142	11.0377	281
chr1	113779550	113779866	LSD1__mapped_reads_in_BAM_format__peak_4790	222	.	4.52414	25.3462	22.2019	185
chr1	113904540	113904673	LSD1__mapped_reads_in_BAM_format__peak_4798	48	.	2.00319	7.21514	4.81591	137
chr1	113905903	113905994	LSD1__mapped_reads_in_BAM_format__peak_4800	533	.	7.07295	57.0154	53.3094	257
chr1	113914283	113914652	LSD1__mapped_reads_in_BAM_format__peak_4801	540	.	4.71712	57.7422	54.0263	174
chr1	113918300	113918521	LSD1__mapped_reads_in_BAM_format__peak_4803	176	.	4.54747	20.6664	17.6492	233
chr1	114080549	114080886	LSD1__mapped_reads_in_BAM_format__peak_4812	304	.	5.79663	33.7341	30.402	306
chr1	114088356	114088666	LSD1__mapped_reads_in_BAM_format__peak_4813	142	.	5.13891	17.1591	14.2535	182
chr1	114206635	114206737	LSD1__mapped_reads_in_BAM_format__peak_4817	32	.	2.63942	5.50276	3.25748	68
chr1	114346376	114346701	LSD1__mapped_reads_in_BAM_format__peak_4820	54	.	2.17159	7.92899	5.46992	182
chr1	114353471	114353590	LSD1__mapped_reads_in_BAM_format__peak_4821	38	.	2.57899	6.21318	3.89583	91
chr1	114379961	114380431	LSD1__mapped_reads_in_BAM_format__peak_4823	2175	.	10.1204	222.946	217.504	373
chr1	114388357	114388738	LSD1__mapped_reads_in_BAM_format__peak_4826	525	.	4.59645	56.227	52.5306	203
chr1	114453439	114453754	LSD1__mapped_reads_in_BAM_format__peak_4828	418	.	5.00861	45.3913	41.8557	191
chr1	114458401	114458637	LSD1__mapped_reads_in_BAM_format__peak_4829	105	.	2.89304	13.3243	10.5678	125
chr1	114473393	114473731	LSD1__mapped_reads_in_BAM_format__peak_4831	122	.	3.68048	15.0859	12.2587	163
chr1	114509964	114510771	LSD1__mapped_reads_in_BAM_format__peak_4834	247	.	4.06834	28.0046	24.7957	298
chr1	115179427	115179775	LSD1__mapped_reads_in_BAM_format__peak_4842	169	.	5.65394	19.929	16.9349	188
chr1	115641097	115641791	LSD1__mapped_reads_in_BAM_format__peak_4844	206	.	4.16422	23.7855	20.6797	489
chr1	115648775	115649004	LSD1__mapped_reads_in_BAM_format__peak_4846	30	.	2.07046	5.29112	3.07387	243
chr1	116316432	116316679	LSD1__mapped_reads_in_BAM_format__peak_4851	1001	.	11.9798	104.421	100.165	247
chr1	116409187	116409595	LSD1__mapped_reads_in_BAM_format__peak_4859	664	.	7.12552	70.3179	66.4406	372
chr1	116409793	116409796	LSD1__mapped_reads_in_BAM_format__peak_4859	664	.	7.12552	70.3179	66.4406	372
chr1	116410050	116410346	LSD1__mapped_reads_in_BAM_format__peak_4860	51	.	2.5283	7.60977	5.17884	165
chr1	116415644	116416233	LSD1__mapped_reads_in_BAM_format__peak_4861	876	.	6.83986	91.8059	87.6855	256
chr1	116418395	116418579	LSD1__mapped_reads_in_BAM_format__peak_4863	35	.	1.98399	5.78461	3.51354	60
chr1	116418603	116418991	LSD1__mapped_reads_in_BAM_format__peak_4864	80	.	2.53245	10.6535	8.02562	121
chr1	116420416	116420665	LSD1__mapped_reads_in_BAM_format__peak_4866	1871	.	10.4376	192.297	187.195	608
chr1	116466952	116467134	LSD1__mapped_reads_in_BAM_format__peak_4872	124	.	3.35856	15.2622	12.4243	175
chr1	116492348	116492643	LSD1__mapped_reads_in_BAM_format__peak_4876	128	.	3.86442	15.7053	12.8535	179
chr1	116502813	116503058	LSD1__mapped_reads_in_BAM_format__peak_4878	49	.	2.50003	7.32915	4.91711	169
chr1	116504076	116504528	LSD1__mapped_reads_in_BAM_format__peak_4879	387	.	3.64563	42.2391	38.7537	358
chr1	116538724	116538869	LSD1__mapped_reads_in_BAM_format__peak_4883	91	.	3.49504	11.8017	9.1164	115
chr1	116556368	116556834	LSD1__mapped_reads_in_BAM_format__peak_4886	296	.	5.71934	32.9349	29.62	192
chr1	116569750	116570171	LSD1__mapped_reads_in_BAM_format__peak_4887	87	.	2.71223	11.4265	8.7584	262
chr1	116666949	116667309	LSD1__mapped_reads_in_BAM_format__peak_4896	513	.	7.66357	55.0534	51.3736	217
chr1	116687406	116688382	LSD1__mapped_reads_in_BAM_format__peak_4899	409	.	4.04719	44.4602	40.9398	256
chr1	116758112	116758397	LSD1__mapped_reads_in_BAM_format__peak_4901	111	.	2.63269	13.9707	11.1861	147
chr1	116817695	116817940	LSD1__mapped_reads_in_BAM_format__peak_4906	180	.	3.33392	21.0919	18.0613	266
chr1	116825254	116825472	LSD1__mapped_reads_in_BAM_format__peak_4907	38	.	1.94854	6.20855	3.89244	116
chr1	116826047	116826374	LSD1__mapped_reads_in_BAM_format__peak_4909	57	.	2.34371	8.18237	5.70879	185
chr1	116827185	116827739	LSD1__mapped_reads_in_BAM_format__peak_4910	140	.	2.5686	16.9257	14.0287	208
chr1	116845729	116846040	LSD1__mapped_reads_in_BAM_format__peak_4911	153	.	3.51113	18.2829	15.3407	149
chr1	116846115	116846440	LSD1__mapped_reads_in_BAM_format__peak_4912	98	.	3.03334	12.5276	9.80841	180
chr1	116878037	116878335	LSD1__mapped_reads_in_BAM_format__peak_4915	136	.	2.95727	16.5486	13.6648	154
chr1	116878800	116879004	LSD1__mapped_reads_in_BAM_format__peak_4916	85	.	2.89798	11.1913	8.53737	159
chr1	116881946	116882495	LSD1__mapped_reads_in_BAM_format__peak_4917	126	.	3.03814	15.4648	12.621	107
chr1	116909912	116910177	LSD1__mapped_reads_in_BAM_format__peak_4918	152	.	4.04131	18.2135	15.2732	154
chr1	116931021	116931463	LSD1__mapped_reads_in_BAM_format__peak_4919	122	.	3.26262	15.1249	12.2957	276
chr1	117059417	117059665	LSD1__mapped_reads_in_BAM_format__peak_4921	71	.	2.70148	9.74414	7.16971	137
chr1	117093395	117093567	LSD1__mapped_reads_in_BAM_format__peak_4922	73	.	2.72925	9.8995	7.31262	105
chr1	117116583	117116861	LSD1__mapped_reads_in_BAM_format__peak_4925	62	.	3.30573	8.80636	6.29053	201
chr1	117127899	117128174	LSD1__mapped_reads_in_BAM_format__peak_4927	75	.	2.66202	10.1512	7.55177	199
chr1	117326043	117326340	LSD1__mapped_reads_in_BAM_format__peak_4932	196	.	5.35171	22.7166	19.6413	135
chr1	117367208	117367426	LSD1__mapped_reads_in_BAM_format__peak_4936	83	.	2.99916	10.9945	8.34872	157
chr1	117611141	117611424	LSD1__mapped_reads_in_BAM_format__peak_4941	51	.	2.05176	7.60455	5.17423	102
chr1	117612584	117613812	LSD1__mapped_reads_in_BAM_format__peak_4943	1751	.	9.17258	180.168	175.185	823
chr1	117614118	117614314	LSD1__mapped_reads_in_BAM_format__peak_4944	67	.	2.62149	9.29284	6.74306	175
chr1	117642943	117643164	LSD1__mapped_reads_in_BAM_format__peak_4946	673	.	7.17716	71.1973	67.3105	276
chr1	117644798	117645382	LSD1__mapped_reads_in_BAM_format__peak_4947	265	.	3.39858	29.7853	26.5369	354
chr1	117659836	117660208	LSD1__mapped_reads_in_BAM_format__peak_4950	247	.	3.74338	27.9936	24.785	241
chr1	117660705	117660864	LSD1__mapped_reads_in_BAM_format__peak_4951	48	.	2.40174	7.24282	4.83526	106
chr1	117661032	117661343	LSD1__mapped_reads_in_BAM_format__peak_4951	48	.	2.40174	7.24282	4.83526	106
chr1	117821750	117822052	LSD1__mapped_reads_in_BAM_format__peak_4960	181	.	3.84852	21.2225	18.1895	161
chr1	119645903	119646441	LSD1__mapped_reads_in_BAM_format__peak_4975	114	.	3.14579	14.1958	11.4027	404
chr1	119736591	119736666	LSD1__mapped_reads_in_BAM_format__peak_4977	296	.	5.42927	32.9492	29.6341	240
chr1	119737293	119737525	LSD1__mapped_reads_in_BAM_format__peak_4978	988	.	7.59824	103.119	98.8769	277
chr1	119859659	119860001	LSD1__mapped_reads_in_BAM_format__peak_4981	62	.	2.73997	8.8018	6.28619	165
chr1	119874211	119874431	LSD1__mapped_reads_in_BAM_format__peak_4982	94	.	3.31965	12.1664	9.46078	170
chr1	120242567	120242846	LSD1__mapped_reads_in_BAM_format__peak_4989	68	.	2.09751	9.4243	6.86893	127
chr1	120243979	120244209	LSD1__mapped_reads_in_BAM_format__peak_4990	22	.	1.99654	4.294	2.20463	133
chr1	120278992	120279200	LSD1__mapped_reads_in_BAM_format__peak_4996	53	.	2.42681	7.77329	5.33014	185
chr1	120279218	120279530	LSD1__mapped_reads_in_BAM_format__peak_4997	39	.	2.16943	6.22582	3.90785	158
chr1	120341847	120342154	LSD1__mapped_reads_in_BAM_format__peak_4998	102	.	3.595	12.9496	10.2088	185
chr1	120354699	120355363	LSD1__mapped_reads_in_BAM_format__peak_5001	63	.	2.77785	8.81655	6.3002	246
chr1	120357017	120357240	LSD1__mapped_reads_in_BAM_format__peak_5002	85	.	3.24847	11.1854	8.53154	152
chr1	120415789	120416052	LSD1__mapped_reads_in_BAM_format__peak_5004	479	.	5.46866	51.6189	47.9885	811
chr1	120416330	120416537	LSD1__mapped_reads_in_BAM_format__peak_5005	64	.	2.89817	9.02002	6.4884	68
chr1	120424978	120425403	LSD1__mapped_reads_in_BAM_format__peak_5006	271	.	4.09036	30.4581	27.194	213
chr1	120591502	120591662	LSD1__mapped_reads_in_BAM_format__peak_5010	82	.	2.78825	10.9073	8.26539	117
chr1	120617576	120618020	LSD1__mapped_reads_in_BAM_format__peak_5011	61	.	2.62403	8.69296	6.18161	232
chr1	120618243	120618408	LSD1__mapped_reads_in_BAM_format__peak_5012	56	.	2.63046	8.10911	5.63986	66
chr1	120618707	120618867	LSD1__mapped_reads_in_BAM_format__peak_5013	52	.	2.54349	7.68446	5.24765	137
chr1	120618892	120619186	LSD1__mapped_reads_in_BAM_format__peak_5014	64	.	2.37166	8.99337	6.46402	193
chr1	120655527	120655812	LSD1__mapped_reads_in_BAM_format__peak_5020	78	.	2.29315	10.4649	7.84886	164
chr1	120844231	120844349	LSD1__mapped_reads_in_BAM_format__peak_5025	35	.	2.16864	5.79784	3.52569	197
chr1	120850480	120851009	LSD1__mapped_reads_in_BAM_format__peak_5026	340	.	5.18426	37.413	34.0123	543
chr1	120939778	120939976	LSD1__mapped_reads_in_BAM_format__peak_5029	45	.	2.26376	6.9807	4.59955	144
chr1	120942396	120942937	LSD1__mapped_reads_in_BAM_format__peak_5030	557	.	5.16799	59.5283	55.7876	379
chr1	121016234	121016350	LSD1__mapped_reads_in_BAM_format__peak_5032	34	.	2.34205	5.68288	3.42136	136
chr1	121080542	121080849	LSD1__mapped_reads_in_BAM_format__peak_5033	45	.	2.07118	6.90997	4.53423	192
chr1	121092465	121092881	LSD1__mapped_reads_in_BAM_format__peak_5034	1858	.	7.9413	190.935	185.846	313
chr1	121097650	121097949	LSD1__mapped_reads_in_BAM_format__peak_5035	97	.	2.89344	12.4271	9.71155	125
chr1	121111148	121111312	LSD1__mapped_reads_in_BAM_format__peak_5036	64	.	2.88665	8.96852	6.44069	209
chr1	121183255	121183524	LSD1__mapped_reads_in_BAM_format__peak_5039	97	.	2.69324	12.4208	9.70553	144
chr1	121213580	121213882	LSD1__mapped_reads_in_BAM_format__peak_5042	211	.	2.96376	24.2273	21.1122	189
chr1	121214595	121214800	LSD1__mapped_reads_in_BAM_format__peak_5043	28	.	1.98897	5.04085	2.8474	161
chr1	121238246	121238611	LSD1__mapped_reads_in_BAM_format__peak_5046	97	.	2.36313	12.4493	9.7332	180
chr1	121263113	121263359	LSD1__mapped_reads_in_BAM_format__peak_5049	116	.	3.46227	14.4666	11.6621	254
chr1	121362315	121362612	LSD1__mapped_reads_in_BAM_format__peak_5055	252	.	3.9845	28.4595	25.2405	359
chr1	121400981	121401232	LSD1__mapped_reads_in_BAM_format__peak_5057	41	.	2.16978	6.43944	4.10562	60
chr1	121595122	121595455	LSD1__mapped_reads_in_BAM_format__peak_5061	553	.	5.19192	59.0589	55.3249	179
chr1	143502614	143502835	LSD1__mapped_reads_in_BAM_format__peak_5062	52	.	3.1436	7.63745	5.2054	192
chr1	143503534	143503900	LSD1__mapped_reads_in_BAM_format__peak_5063	82	.	4.03853	10.8723	8.23231	375
chr1	143728862	143729205	LSD1__mapped_reads_in_BAM_format__peak_5065	863	.	9.02216	90.4195	86.3147	317
chr1	143729330	143729561	LSD1__mapped_reads_in_BAM_format__peak_5065	863	.	9.02216	90.4195	86.3147	317
chr1	143796605	143796748	LSD1__mapped_reads_in_BAM_format__peak_5067	101	.	2.73344	12.8786	10.14	87
chr1	143867928	143868153	LSD1__mapped_reads_in_BAM_format__peak_5068	64	.	2.35534	9.00702	6.47702	59
chr1	143879869	143880374	LSD1__mapped_reads_in_BAM_format__peak_5069	1857	.	8.79843	190.792	185.705	332
chr1	143887451	143887727	LSD1__mapped_reads_in_BAM_format__peak_5070	78	.	2.48106	10.4259	7.81116	78
chr1	143947230	143947470	LSD1__mapped_reads_in_BAM_format__peak_5071	188	.	3.6163	21.9184	18.8644	191
chr1	143970746	143971093	LSD1__mapped_reads_in_BAM_format__peak_5072	165	.	3.54936	19.4936	16.5109	176
chr1	143973418	143973654	LSD1__mapped_reads_in_BAM_format__peak_5073	53	.	2.50994	7.80343	5.35724	255
chr1	144001141	144001446	LSD1__mapped_reads_in_BAM_format__peak_5075	289	.	3.41506	32.2521	28.951	207
chr1	144002248	144002573	LSD1__mapped_reads_in_BAM_format__peak_5076	62	.	2.73997	8.8018	6.28619	150
chr1	144025931	144026201	LSD1__mapped_reads_in_BAM_format__peak_5077	133	.	2.79723	16.2388	13.3675	172
chr1	144140096	144140447	LSD1__mapped_reads_in_BAM_format__peak_5084	30	.	2.30932	5.30186	3.08329	147
chr1	144327920	144328115	LSD1__mapped_reads_in_BAM_format__peak_5085	54	.	3.62067	7.87215	5.41609	112
chr1	144329229	144329465	LSD1__mapped_reads_in_BAM_format__peak_5087	69	.	3.59419	9.51517	6.95405	149
chr1	144330109	144330322	LSD1__mapped_reads_in_BAM_format__peak_5088	61	.	3.55771	8.67503	6.16548	137
chr1	144412632	144412900	LSD1__mapped_reads_in_BAM_format__peak_5089	88	.	2.61285	11.5242	8.85046	186
chr1	144451329	144451633	LSD1__mapped_reads_in_BAM_format__peak_5090	33	.	2.16818	5.58344	3.32786	98
chr1	144523579	144523939	LSD1__mapped_reads_in_BAM_format__peak_5093	205	.	5.60133	23.6834	20.5827	218
chr1	144524005	144524268	LSD1__mapped_reads_in_BAM_format__peak_5094	56	.	3.1673	8.12686	5.6569	158
chr1	144524372	144524473	LSD1__mapped_reads_in_BAM_format__peak_5095	44	.	2.83623	6.81205	4.44213	108
chr1	144551608	144551924	LSD1__mapped_reads_in_BAM_format__peak_5099	164	.	3.95066	19.4026	16.4237	167
chr1	144560137	144560660	LSD1__mapped_reads_in_BAM_format__peak_5100	796	.	8.60826	83.6519	79.6213	293
chr1	144638355	144638573	LSD1__mapped_reads_in_BAM_format__peak_5102	44	.	3.30934	6.8416	4.47064	179
chr1	145016076	145016303	LSD1__mapped_reads_in_BAM_format__peak_5111	143	.	3.49343	17.2245	14.3163	145
chr1	145024396	145024756	LSD1__mapped_reads_in_BAM_format__peak_5112	176	.	3.64795	20.6598	17.6426	211
chr1	145041690	145041970	LSD1__mapped_reads_in_BAM_format__peak_5115	138	.	2.93137	16.7021	13.8147	149
chr1	145066397	145066911	LSD1__mapped_reads_in_BAM_format__peak_5117	403	.	3.85289	43.8472	40.3359	299
chr1	145094336	145094533	LSD1__mapped_reads_in_BAM_format__peak_5119	64	.	2.84267	8.94696	6.42151	170
chr1	145096888	145097094	LSD1__mapped_reads_in_BAM_format__peak_5121	94	.	3.00944	12.1971	9.49066	197
chr1	145120469	145120761	LSD1__mapped_reads_in_BAM_format__peak_5122	254	.	4.11354	28.6403	25.4171	270
chr1	145189021	145189275	LSD1__mapped_reads_in_BAM_format__peak_5124	126	.	3.25296	15.4937	12.6492	97
chr1	145281146	145281909	LSD1__mapped_reads_in_BAM_format__peak_5125	402	.	4.82371	43.7421	40.2322	199
chr1	145415220	145415636	LSD1__mapped_reads_in_BAM_format__peak_5126	81	.	2.68821	10.7886	8.15328	156
chr1	145424387	145424845	LSD1__mapped_reads_in_BAM_format__peak_5127	571	.	8.91743	60.8753	57.1157	308
chr1	145465788	145466046	LSD1__mapped_reads_in_BAM_format__peak_5128	71	.	2.29079	9.73765	7.16335	144
chr1	145607041	145607197	LSD1__mapped_reads_in_BAM_format__peak_5130	130	.	2.94626	15.9041	13.0449	80
chr1	145675669	145675857	LSD1__mapped_reads_in_BAM_format__peak_5131	60	.	2.4524	8.59303	6.08776	69
chr1	145708069	145708086	LSD1__mapped_reads_in_BAM_format__peak_5133	147	.	4.09629	17.6294	14.7062	192
chr1	145708338	145708618	LSD1__mapped_reads_in_BAM_format__peak_5133	147	.	4.09629	17.6294	14.7062	192
chr1	145823454	145823682	LSD1__mapped_reads_in_BAM_format__peak_5137	95	.	3.49716	12.2838	9.5729	142
chr1	145858252	145858487	LSD1__mapped_reads_in_BAM_format__peak_5138	90	.	3.181	11.712	9.03042	146
chr1	145916851	145917129	LSD1__mapped_reads_in_BAM_format__peak_5140	354	.	7.5551	38.9049	35.4774	173
chr1	145920319	145920462	LSD1__mapped_reads_in_BAM_format__peak_5142	84	.	3.55966	11.1005	8.44963	88
chr1	145927230	145927480	LSD1__mapped_reads_in_BAM_format__peak_5143	73	.	2.55909	9.96373	7.37449	131
chr1	145932441	145933080	LSD1__mapped_reads_in_BAM_format__peak_5144	1506	.	7.68388	155.342	150.604	341
chr1	145962864	145963086	LSD1__mapped_reads_in_BAM_format__peak_5145	369	.	5.96061	40.3797	36.9257	172
chr1	145985813	145986311	LSD1__mapped_reads_in_BAM_format__peak_5147	307	.	5.11479	34.0478	30.7107	209
chr1	145990533	145991454	LSD1__mapped_reads_in_BAM_format__peak_5148	477	.	5.67216	51.3688	47.7421	598
chr1	146021805	146022254	LSD1__mapped_reads_in_BAM_format__peak_5149	513	.	7.66357	55.0534	51.3736	226
chr1	146026159	146026337	LSD1__mapped_reads_in_BAM_format__peak_5152	175	.	4.7465	20.5766	17.563	179
chr1	146039306	146039837	LSD1__mapped_reads_in_BAM_format__peak_5155	373	.	4.57445	40.8021	37.3414	379
chr1	146051836	146052086	LSD1__mapped_reads_in_BAM_format__peak_5156	82	.	2.32332	10.8481	8.20997	164
chr1	146228967	146229166	LSD1__mapped_reads_in_BAM_format__peak_5161	50	.	2.21087	7.44695	5.02615	124
chr1	146376802	146377611	LSD1__mapped_reads_in_BAM_format__peak_5163	1190	.	9.47948	123.537	119.093	405
chr1	146378405	146378648	LSD1__mapped_reads_in_BAM_format__peak_5164	67	.	3.01425	9.3412	6.78884	125
chr1	146387237	146387714	LSD1__mapped_reads_in_BAM_format__peak_5165	523	.	7.14303	56.0131	52.3202	572
chr1	146409411	146409687	LSD1__mapped_reads_in_BAM_format__peak_5167	72	.	2.71023	9.79312	7.21506	150
chr1	146409911	146410300	LSD1__mapped_reads_in_BAM_format__peak_5168	99	.	2.5919	12.718	9.98921	175
chr1	146842917	146843213	LSD1__mapped_reads_in_BAM_format__peak_5170	224	.	7.08392	25.564	22.4131	182
chr1	146850386	146850831	LSD1__mapped_reads_in_BAM_format__peak_5172	96	.	3.18601	12.3617	9.64837	191
chr1	146937473	146937882	LSD1__mapped_reads_in_BAM_format__peak_5176	110	.	2.9739	13.8719	11.0916	282
chr1	146948553	146948855	LSD1__mapped_reads_in_BAM_format__peak_5178	25	.	2.05359	4.64104	2.50193	361
chr1	147084136	147084299	LSD1__mapped_reads_in_BAM_format__peak_5180	88	.	2.96009	11.5397	8.8655	353
chr1	147084529	147084660	LSD1__mapped_reads_in_BAM_format__peak_5180	88	.	2.96009	11.5397	8.8655	353
chr1	147084838	147084927	LSD1__mapped_reads_in_BAM_format__peak_5181	155	.	3.58354	18.5087	15.5573	331
chr1	147085059	147085383	LSD1__mapped_reads_in_BAM_format__peak_5181	155	.	3.58354	18.5087	15.5573	331
chr1	147172342	147172547	LSD1__mapped_reads_in_BAM_format__peak_5184	67	.	2.65602	9.33155	6.78012	209
chr1	147541004	147541301	LSD1__mapped_reads_in_BAM_format__peak_5197	211	.	5.19428	24.2894	21.1732	170
chr1	147913381	147913567	LSD1__mapped_reads_in_BAM_format__peak_5203	31	.	2.99099	5.43448	3.19315	82
chr1	147927434	147927626	LSD1__mapped_reads_in_BAM_format__peak_5205	108	.	3.29993	13.6048	10.8348	81
chr1	147998457	147998700	LSD1__mapped_reads_in_BAM_format__peak_5207	162	.	3.78116	19.2243	16.2522	139
chr1	148025095	148025293	LSD1__mapped_reads_in_BAM_format__peak_5210	139	.	4.55485	16.8424	13.9478	176
chr1	148039188	148039532	LSD1__mapped_reads_in_BAM_format__peak_5211	74	.	2.38852	10.0078	7.41643	71
chr1	148138105	148138429	LSD1__mapped_reads_in_BAM_format__peak_5212	158	.	4.11347	18.8624	15.9	181
chr1	148151162	148151462	LSD1__mapped_reads_in_BAM_format__peak_5213	196	.	4.39925	22.7561	19.6798	302
chr1	148151905	148152140	LSD1__mapped_reads_in_BAM_format__peak_5214	71	.	2.83091	9.7655	7.18925	46
chr1	148152724	148153238	LSD1__mapped_reads_in_BAM_format__peak_5215	141	.	3.4579	17.0041	14.1041	155
chr1	148153833	148153959	LSD1__mapped_reads_in_BAM_format__peak_5216	71	.	3.00755	9.69613	7.12314	103
chr1	148263441	148263756	LSD1__mapped_reads_in_BAM_format__peak_5222	146	.	3.7595	17.5415	14.6255	179
chr1	148388309	148388840	LSD1__mapped_reads_in_BAM_format__peak_5227	228	.	3.69003	25.9982	22.8374	182
chr1	148399813	148400178	LSD1__mapped_reads_in_BAM_format__peak_5228	393	.	5.52886	42.8206	39.3264	189
chr1	148402157	148402665	LSD1__mapped_reads_in_BAM_format__peak_5229	609	.	7.83585	64.7473	60.939	742
chr1	148522665	148523264	LSD1__mapped_reads_in_BAM_format__peak_5231	124	.	2.93443	15.2594	12.4218	327
chr1	148854032	148854369	LSD1__mapped_reads_in_BAM_format__peak_5236	227	.	3.42249	25.945	22.786	173
chr1	148888685	148888982	LSD1__mapped_reads_in_BAM_format__peak_5240	82	.	2.51982	10.8483	8.21	139
chr1	148890617	148890826	LSD1__mapped_reads_in_BAM_format__peak_5243	42	.	2.33577	6.64956	4.29181	32
chr1	148891054	148891359	LSD1__mapped_reads_in_BAM_format__peak_5244	46	.	2.099	7.00761	4.62439	126
chr1	148891397	148891728	LSD1__mapped_reads_in_BAM_format__peak_5245	44	.	2.23043	6.78933	4.42113	183
chr1	148892244	148892626	LSD1__mapped_reads_in_BAM_format__peak_5247	101	.	2.84784	12.8397	10.1026	189
chr1	148892931	148893032	LSD1__mapped_reads_in_BAM_format__peak_5248	28	.	2.06537	5.07492	2.87853	259
chr1	148918549	148918746	LSD1__mapped_reads_in_BAM_format__peak_5249	78	.	3.18806	10.4946	7.87746	132
chr1	148990266	148990588	LSD1__mapped_reads_in_BAM_format__peak_5250	46	.	2.2135	7.02313	4.63781	160
chr1	149093220	149093676	LSD1__mapped_reads_in_BAM_format__peak_5253	93	.	3.02334	12.0838	9.38235	248
chr1	149175877	149176190	LSD1__mapped_reads_in_BAM_format__peak_5259	111	.	3.45172	13.9465	11.1628	185
chr1	149237774	149238033	LSD1__mapped_reads_in_BAM_format__peak_5262	60	.	2.38711	8.58444	6.07967	115
chr1	149238963	149239221	LSD1__mapped_reads_in_BAM_format__peak_5263	35	.	1.93425	5.78561	3.51446	68
chr1	149241276	149241570	LSD1__mapped_reads_in_BAM_format__peak_5265	121	.	2.99653	14.9731	12.1495	108
chr1	149250149	149250400	LSD1__mapped_reads_in_BAM_format__peak_5266	43	.	1.9861	6.73749	4.37365	143
chr1	149269932	149270159	LSD1__mapped_reads_in_BAM_format__peak_5268	151	.	3.25515	18.0773	15.1414	116
chr1	149275911	149276221	LSD1__mapped_reads_in_BAM_format__peak_5270	175	.	2.98712	20.5612	17.5485	144
chr1	149636529	149637146	LSD1__mapped_reads_in_BAM_format__peak_5276	572	.	6.29899	61.0357	57.275	503
chr1	149705156	149705386	LSD1__mapped_reads_in_BAM_format__peak_5278	130	.	3.34984	15.88	13.0216	113
chr1	149775904	149776117	LSD1__mapped_reads_in_BAM_format__peak_5279	104	.	2.62692	13.1562	10.4083	82
chr1	149787843	149788250	LSD1__mapped_reads_in_BAM_format__peak_5280	1655	.	7.70217	170.386	165.503	378
chr1	149795341	149795675	LSD1__mapped_reads_in_BAM_format__peak_5281	16	.	1.64474	3.62131	1.6402	327
chr1	149811119	149811348	LSD1__mapped_reads_in_BAM_format__peak_5282	36	.	2.38312	5.98422	3.69409	49
chr1	149813397	149813614	LSD1__mapped_reads_in_BAM_format__peak_5283	39	.	2.28494	6.27367	3.95355	123
chr1	149832666	149832956	LSD1__mapped_reads_in_BAM_format__peak_5285	165	.	3.03411	19.491	16.5086	157
chr1	149837485	149837702	LSD1__mapped_reads_in_BAM_format__peak_5288	48	.	2.21214	7.23509	4.82797	54
chr1	149838008	149838344	LSD1__mapped_reads_in_BAM_format__peak_5289	275	.	4.4367	30.7739	27.5029	162
chr1	149838408	149838667	LSD1__mapped_reads_in_BAM_format__peak_5290	94	.	3.09912	12.1071	9.40415	76
chr1	149840845	149841153	LSD1__mapped_reads_in_BAM_format__peak_5291	93	.	3.05842	12.0843	9.38274	172
chr1	149855168	149855635	LSD1__mapped_reads_in_BAM_format__peak_5295	176	.	3.97425	20.6404	17.6241	229
chr1	149860895	149861132	LSD1__mapped_reads_in_BAM_format__peak_5298	128	.	2.91872	15.6854	12.8352	99
chr1	149906505	149906818	LSD1__mapped_reads_in_BAM_format__peak_5302	71	.	2.86741	9.77321	7.19636	156
chr1	149936469	149936799	LSD1__mapped_reads_in_BAM_format__peak_5304	102	.	3.45245	13.02	10.2759	281
chr1	149937196	149937422	LSD1__mapped_reads_in_BAM_format__peak_5305	50	.	2.5503	7.42519	5.00548	157
chr1	149939329	149939792	LSD1__mapped_reads_in_BAM_format__peak_5306	83	.	2.86789	11.0213	8.37493	54
chr1	150067370	150067582	LSD1__mapped_reads_in_BAM_format__peak_5313	138	.	2.93137	16.7021	13.8147	125
chr1	150144722	150144973	LSD1__mapped_reads_in_BAM_format__peak_5316	59	.	2.92785	8.41522	5.92526	73
chr1	150147039	150147289	LSD1__mapped_reads_in_BAM_format__peak_5317	699	.	6.97992	73.9149	69.9953	202
chr1	150171885	150172173	LSD1__mapped_reads_in_BAM_format__peak_5320	154	.	4.32605	18.3981	15.451	371
chr1	150236358	150236743	LSD1__mapped_reads_in_BAM_format__peak_5324	248	.	3.64267	28.0727	24.8619	134
chr1	150242008	150242244	LSD1__mapped_reads_in_BAM_format__peak_5325	328	.	8.10712	36.2775	32.8982	170
chr1	150269122	150269356	LSD1__mapped_reads_in_BAM_format__peak_5330	44	.	2.21499	6.81105	4.44136	126
chr1	150274502	150274906	LSD1__mapped_reads_in_BAM_format__peak_5331	161	.	4.40925	19.0823	16.1132	347
chr1	150421926	150422156	LSD1__mapped_reads_in_BAM_format__peak_5338	76	.	3.33278	10.2303	7.62578	86
chr1	150515858	150516079	LSD1__mapped_reads_in_BAM_format__peak_5347	65	.	2.52682	9.03878	6.50634	137
chr1	150531541	150531715	LSD1__mapped_reads_in_BAM_format__peak_5350	15	.	2.07173	3.46919	1.50481	50
chr1	150545269	150545291	LSD1__mapped_reads_in_BAM_format__peak_5353	84	.	2.981	11.0895	8.43894	134
chr1	150545304	150546130	LSD1__mapped_reads_in_BAM_format__peak_5354	627	.	5.71798	66.5403	62.7089	510
chr1	150546395	150546768	LSD1__mapped_reads_in_BAM_format__peak_5355	87	.	2.83988	11.3874	8.72144	144
chr1	150548824	150548891	LSD1__mapped_reads_in_BAM_format__peak_5357	217	.	4.80122	24.8851	21.7526	512
chr1	150552139	150552661	LSD1__mapped_reads_in_BAM_format__peak_5358	201	.	4.21384	23.2092	20.1203	268
chr1	150572162	150572580	LSD1__mapped_reads_in_BAM_format__peak_5360	158	.	4.48422	18.7879	15.8284	692
chr1	150604791	150605084	LSD1__mapped_reads_in_BAM_format__peak_5364	61	.	2.28346	8.62333	6.11701	107
chr1	150613617	150613814	LSD1__mapped_reads_in_BAM_format__peak_5368	87	.	2.48682	11.4382	8.76924	121
chr1	150619583	150620068	LSD1__mapped_reads_in_BAM_format__peak_5369	496	.	4.32057	53.262	49.6076	373
chr1	150630647	150630926	LSD1__mapped_reads_in_BAM_format__peak_5371	101	.	3.20016	12.8544	10.1169	119
chr1	150634899	150635440	LSD1__mapped_reads_in_BAM_format__peak_5372	229	.	3.73838	26.1539	22.9896	190
chr1	150922551	150922785	LSD1__mapped_reads_in_BAM_format__peak_5381	249	.	4.77902	28.1484	24.9359	156
chr1	150977083	150977522	LSD1__mapped_reads_in_BAM_format__peak_5390	174	.	3.25568	20.4346	17.4246	157
chr1	151054889	151055309	LSD1__mapped_reads_in_BAM_format__peak_5395	506	.	4.82343	54.291	50.6228	224
chr1	151057891	151058335	LSD1__mapped_reads_in_BAM_format__peak_5397	55	.	2.3506	7.97609	5.51475	69
chr1	151059324	151059760	LSD1__mapped_reads_in_BAM_format__peak_5398	158	.	3.63478	18.8331	15.8722	226
chr1	151062822	151063097	LSD1__mapped_reads_in_BAM_format__peak_5399	107	.	2.75242	13.516	10.7515	158
chr1	151069448	151069906	LSD1__mapped_reads_in_BAM_format__peak_5400	310	.	4.6288	34.4446	31.0983	253
chr1	151070562	151070772	LSD1__mapped_reads_in_BAM_format__peak_5401	83	.	2.50807	11.0441	8.3963	88
chr1	151070882	151071458	LSD1__mapped_reads_in_BAM_format__peak_5402	132	.	3.32271	16.1538	13.2839	112
chr1	151165389	151165702	LSD1__mapped_reads_in_BAM_format__peak_5406	110	.	2.93825	13.8155	11.0387	162
chr1	151254402	151254469	LSD1__mapped_reads_in_BAM_format__peak_5410	142	.	3.74286	17.1924	14.2856	166
chr1	151281519	151281749	LSD1__mapped_reads_in_BAM_format__peak_5411	70	.	2.17287	9.62201	7.0534	78
chr1	151310904	151310958	LSD1__mapped_reads_in_BAM_format__peak_5412	60	.	3.06255	8.5617	6.05814	178
chr1	151311704	151311954	LSD1__mapped_reads_in_BAM_format__peak_5413	30	.	1.80108	5.26683	3.05099	103
chr1	151387772	151387945	LSD1__mapped_reads_in_BAM_format__peak_5418	23	.	2.24622	4.47232	2.35185	99
chr1	151394713	151394755	LSD1__mapped_reads_in_BAM_format__peak_5421	58	.	3.15983	8.30814	5.82517	104
chr1	151399068	151399172	LSD1__mapped_reads_in_BAM_format__peak_5422	52	.	2.4165	7.71637	5.27645	159
chr1	151458290	151458506	LSD1__mapped_reads_in_BAM_format__peak_5423	315	.	4.73248	34.8941	31.5397	281
chr1	151459794	151459819	LSD1__mapped_reads_in_BAM_format__peak_5424	41	.	2.53254	6.47294	4.13684	183
chr1	151548864	151549108	LSD1__mapped_reads_in_BAM_format__peak_5428	674	.	9.40084	71.323	67.4332	143
chr1	151568831	151568879	LSD1__mapped_reads_in_BAM_format__peak_5430	46	.	2.79233	7.00366	4.62071	114
chr1	151596460	151596835	LSD1__mapped_reads_in_BAM_format__peak_5431	474	.	4.49199	51.101	47.4779	219
chr1	151705777	151705984	LSD1__mapped_reads_in_BAM_format__peak_5437	188	.	3.99309	21.8632	18.8119	158
chr1	151715393	151715620	LSD1__mapped_reads_in_BAM_format__peak_5439	1058	.	14.5707	110.163	105.85	228
chr1	151716842	151717206	LSD1__mapped_reads_in_BAM_format__peak_5440	207	.	4.79188	23.8209	20.7142	129
chr1	151773869	151774078	LSD1__mapped_reads_in_BAM_format__peak_5445	197	.	6.06128	22.8707	19.7906	142
chr1	151774326	151774856	LSD1__mapped_reads_in_BAM_format__peak_5446	348	.	5.20363	38.2792	34.8633	431
chr1	151775862	151776396	LSD1__mapped_reads_in_BAM_format__peak_5447	306	.	7.58606	34.0007	30.6652	211
chr1	151790280	151790489	LSD1__mapped_reads_in_BAM_format__peak_5449	1556	.	9.16222	160.459	155.672	441
chr1	151836639	151836865	LSD1__mapped_reads_in_BAM_format__peak_5455	123	.	3.43127	15.2256	12.3896	59
chr1	151905630	151905857	LSD1__mapped_reads_in_BAM_format__peak_5458	42	.	2.1701	6.65283	4.29472	151
chr1	151945834	151946101	LSD1__mapped_reads_in_BAM_format__peak_5459	61	.	2.62403	8.69296	6.18161	186
chr1	151988383	151988791	LSD1__mapped_reads_in_BAM_format__peak_5462	2567	.	14.9625	262.628	256.703	341
chr1	152034780	152035172	LSD1__mapped_reads_in_BAM_format__peak_5463	30	.	1.83094	5.21608	3.00548	33
chr1	152048099	152048381	LSD1__mapped_reads_in_BAM_format__peak_5466	50	.	2.17116	7.50433	5.08091	184
chr1	153059230	153059725	LSD1__mapped_reads_in_BAM_format__peak_5471	199	.	3.9242	23.0674	19.9828	248
chr1	153342142	153342616	LSD1__mapped_reads_in_BAM_format__peak_5475	397	.	4.55991	43.2382	39.7368	184
chr1	153342804	153343010	LSD1__mapped_reads_in_BAM_format__peak_5476	44	.	2.50965	6.80654	4.43717	108
chr1	153343647	153344284	LSD1__mapped_reads_in_BAM_format__peak_5477	2727	.	13.8934	278.864	272.729	426
chr1	153432543	153432757	LSD1__mapped_reads_in_BAM_format__peak_5478	49	.	3.01381	7.41298	4.99405	142
chr1	153433002	153433727	LSD1__mapped_reads_in_BAM_format__peak_5479	533	.	5.77247	57.0183	53.312	498
chr1	153435177	153435408	LSD1__mapped_reads_in_BAM_format__peak_5480	175	.	3.879	20.612	17.5968	99
chr1	153540987	153541196	LSD1__mapped_reads_in_BAM_format__peak_5485	89	.	3.62305	11.586	8.90905	52
chr1	153565953	153566051	LSD1__mapped_reads_in_BAM_format__peak_5487	37	.	2.61218	6.03113	3.7289	125
chr1	153566467	153566899	LSD1__mapped_reads_in_BAM_format__peak_5488	221	.	4.94646	25.2755	22.1326	156
chr1	153597366	153597631	LSD1__mapped_reads_in_BAM_format__peak_5492	47	.	2.82386	7.11843	4.72658	113
chr1	153609297	153609752	LSD1__mapped_reads_in_BAM_format__peak_5493	303	.	4.75035	33.6847	30.3544	473
chr1	153627305	153627554	LSD1__mapped_reads_in_BAM_format__peak_5494	108	.	3.0194	13.6004	10.8306	197
chr1	153627662	153627871	LSD1__mapped_reads_in_BAM_format__peak_5494	108	.	3.0194	13.6004	10.8306	197
chr1	153634484	153634644	LSD1__mapped_reads_in_BAM_format__peak_5496	50	.	2.30321	7.44644	5.02581	60
chr1	153750268	153750510	LSD1__mapped_reads_in_BAM_format__peak_5500	236	.	7.02153	26.7996	23.6191	220
chr1	153778834	153779105	LSD1__mapped_reads_in_BAM_format__peak_5502	772	.	14.7463	81.2127	77.2091	180
chr1	153905732	153906013	LSD1__mapped_reads_in_BAM_format__peak_5505	89	.	4.11447	11.6705	8.99043	153
chr1	153923193	153923532	LSD1__mapped_reads_in_BAM_format__peak_5508	277	.	4.66159	31.0737	27.797	990
chr1	154157473	154158087	LSD1__mapped_reads_in_BAM_format__peak_5522	44	.	1.92853	6.8516	4.47885	472
chr1	154186874	154187332	LSD1__mapped_reads_in_BAM_format__peak_5523	314	.	4.46617	34.7636	31.4127	367
chr1	154272370	154272592	LSD1__mapped_reads_in_BAM_format__peak_5526	199	.	3.77293	23.0706	19.9857	198
chr1	154312675	154313355	LSD1__mapped_reads_in_BAM_format__peak_5532	154	.	3.45077	18.3512	15.4053	456
chr1	154313575	154313591	LSD1__mapped_reads_in_BAM_format__peak_5533	54	.	2.84652	7.90672	5.44835	213
chr1	154320994	154321196	LSD1__mapped_reads_in_BAM_format__peak_5534	62	.	2.1723	8.77653	6.26283	91
chr1	154321859	154322169	LSD1__mapped_reads_in_BAM_format__peak_5535	61	.	2.99496	8.68612	6.17561	179
chr1	154322852	154323087	LSD1__mapped_reads_in_BAM_format__peak_5536	25	.	2.34195	4.67986	2.53732	29
chr1	154324565	154324928	LSD1__mapped_reads_in_BAM_format__peak_5537	165	.	4.51798	19.5718	16.5868	227
chr1	154353355	154353952	LSD1__mapped_reads_in_BAM_format__peak_5539	1025	.	7.91893	106.852	102.571	293
chr1	154354471	154354916	LSD1__mapped_reads_in_BAM_format__peak_5540	1095	.	7.00013	113.872	109.521	294
chr1	154418114	154418636	LSD1__mapped_reads_in_BAM_format__peak_5548	205	.	6.59999	23.6809	20.5804	204
chr1	154431591	154432041	LSD1__mapped_reads_in_BAM_format__peak_5552	158	.	3.6317	18.8137	15.853	207
chr1	154484425	154484788	LSD1__mapped_reads_in_BAM_format__peak_5558	74	.	3.60793	10.0506	7.45756	221
chr1	154558790	154559034	LSD1__mapped_reads_in_BAM_format__peak_5562	73	.	2.68498	9.97072	7.38099	139
chr1	154617036	154617291	LSD1__mapped_reads_in_BAM_format__peak_5566	279	.	4.7917	31.2702	27.9903	127
chr1	154629186	154629576	LSD1__mapped_reads_in_BAM_format__peak_5568	541	.	4.98314	57.8243	54.1075	215
chr1	154714197	154714668	LSD1__mapped_reads_in_BAM_format__peak_5570	205	.	5.13428	23.6613	20.5616	532
chr1	154878463	154878796	LSD1__mapped_reads_in_BAM_format__peak_5581	176	.	4.77398	20.6953	17.6768	159
chr1	154886322	154886528	LSD1__mapped_reads_in_BAM_format__peak_5583	50	.	2.21087	7.44695	5.02615	93
chr1	154936468	154936774	LSD1__mapped_reads_in_BAM_format__peak_5587	981	.	6.75363	102.387	98.1532	353
chr1	154955107	154955470	LSD1__mapped_reads_in_BAM_format__peak_5590	110	.	3.87323	13.8666	11.0867	195
chr1	154963749	154963963	LSD1__mapped_reads_in_BAM_format__peak_5592	69	.	2.63335	9.51446	6.95405	163
chr1	154973299	154973735	LSD1__mapped_reads_in_BAM_format__peak_5594	107	.	2.75242	13.516	10.7515	402
chr1	154995564	154995769	LSD1__mapped_reads_in_BAM_format__peak_5597	43	.	2.33079	6.74775	4.38291	121
chr1	155001250	155001811	LSD1__mapped_reads_in_BAM_format__peak_5598	87	.	2.48682	11.4382	8.76924	45
chr1	155001939	155002489	LSD1__mapped_reads_in_BAM_format__peak_5599	96	.	2.80263	12.3617	9.64837	394
chr1	155004198	155004538	LSD1__mapped_reads_in_BAM_format__peak_5600	108	.	2.97118	13.6661	10.8941	169
chr1	155008563	155008801	LSD1__mapped_reads_in_BAM_format__peak_5601	102	.	4.17411	13.0226	10.2784	167
chr1	155017413	155017638	LSD1__mapped_reads_in_BAM_format__peak_5603	97	.	3.17541	12.5139	9.79547	154
chr1	155017713	155017923	LSD1__mapped_reads_in_BAM_format__peak_5604	24	.	1.97187	4.60933	2.4729	21
chr1	155061455	155061600	LSD1__mapped_reads_in_BAM_format__peak_5605	67	.	3.01425	9.3412	6.78884	170
chr1	155070910	155071186	LSD1__mapped_reads_in_BAM_format__peak_5607	18	.	1.8393	3.8763	1.84067	384
chr1	155137629	155137815	LSD1__mapped_reads_in_BAM_format__peak_5611	148	.	3.40147	17.789	14.8615	124
chr1	155179010	155179160	LSD1__mapped_reads_in_BAM_format__peak_5613	82	.	4.03853	10.8723	8.23231	152
chr1	155193426	155193611	LSD1__mapped_reads_in_BAM_format__peak_5615	59	.	2.33735	8.38896	5.90029	98
chr1	155193744	155193952	LSD1__mapped_reads_in_BAM_format__peak_5616	90	.	2.81838	11.7768	9.09232	182
chr1	155244669	155245004	LSD1__mapped_reads_in_BAM_format__peak_5620	123	.	3.11266	15.1971	12.3618	161
chr1	155262264	155262324	LSD1__mapped_reads_in_BAM_format__peak_5622	69	.	3.4538	9.53382	6.9711	71
chr1	155307394	155307778	LSD1__mapped_reads_in_BAM_format__peak_5627	64	.	2.49956	9.01658	6.48513	172
chr1	155515180	155515368	LSD1__mapped_reads_in_BAM_format__peak_5633	69	.	2.97063	9.53003	6.9683	88
chr1	155561538	155561784	LSD1__mapped_reads_in_BAM_format__peak_5635	22	.	1.9621	4.39291	2.27988	91
chr1	155691978	155692326	LSD1__mapped_reads_in_BAM_format__peak_5643	241	.	3.81877	27.3518	24.1591	198
chr1	155699111	155699456	LSD1__mapped_reads_in_BAM_format__peak_5645	188	.	4.09344	21.9087	18.8558	182
chr1	155834235	155834632	LSD1__mapped_reads_in_BAM_format__peak_5648	233	.	3.87682	26.5007	23.3266	267
chr1	155834986	155835406	LSD1__mapped_reads_in_BAM_format__peak_5649	150	.	3.40149	18.0166	15.0833	199
chr1	155860457	155860624	LSD1__mapped_reads_in_BAM_format__peak_5651	58	.	2.86445	8.33485	5.85006	204
chr1	155970615	155970824	LSD1__mapped_reads_in_BAM_format__peak_5656	118	.	3.37107	14.6605	11.8475	525
chr1	155970940	155970990	LSD1__mapped_reads_in_BAM_format__peak_5656	118	.	3.37107	14.6605	11.8475	525
chr1	155977258	155977604	LSD1__mapped_reads_in_BAM_format__peak_5658	157	.	4.25497	18.6733	15.7178	181
chr1	155978618	155979072	LSD1__mapped_reads_in_BAM_format__peak_5659	56	.	2.53446	8.07385	5.60598	367
chr1	156003376	156003780	LSD1__mapped_reads_in_BAM_format__peak_5662	198	.	5.61357	22.9436	19.861	148
chr1	156053174	156053516	LSD1__mapped_reads_in_BAM_format__peak_5665	364	.	5.95591	39.9372	36.4911	186
chr1	156114214	156114466	LSD1__mapped_reads_in_BAM_format__peak_5676	131	.	3.6138	15.9907	13.1258	186
chr1	156115166	156115325	LSD1__mapped_reads_in_BAM_format__peak_5677	71	.	3.06543	9.75726	7.18215	133
chr1	156127095	156127344	LSD1__mapped_reads_in_BAM_format__peak_5681	29	.	2.16712	5.15376	2.94948	233
chr1	156127556	156127634	LSD1__mapped_reads_in_BAM_format__peak_5682	62	.	3.02034	8.78786	6.27386	178
chr1	156178256	156178572	LSD1__mapped_reads_in_BAM_format__peak_5685	122	.	3.91009	15.1033	12.2752	175
chr1	156181598	156181887	LSD1__mapped_reads_in_BAM_format__peak_5687	84	.	3.17531	11.0616	8.41287	142
chr1	156193616	156193714	LSD1__mapped_reads_in_BAM_format__peak_5689	49	.	2.0012	7.37248	4.95586	168
chr1	156214379	156214757	LSD1__mapped_reads_in_BAM_format__peak_5690	71	.	3.16135	9.75873	7.1828	399
chr1	156232107	156232317	LSD1__mapped_reads_in_BAM_format__peak_5694	86	.	4.08477	11.2936	8.63602	183
chr1	156257145	156257410	LSD1__mapped_reads_in_BAM_format__peak_5695	126	.	3.03814	15.4648	12.621	146
chr1	156282165	156282431	LSD1__mapped_reads_in_BAM_format__peak_5696	50	.	2.5232	7.44111	5.02056	204
chr1	156398543	156398802	LSD1__mapped_reads_in_BAM_format__peak_5703	94	.	3.27148	12.1543	9.44955	85
chr1	156505189	156505655	LSD1__mapped_reads_in_BAM_format__peak_5711	296	.	5.0566	32.9623	29.6466	416
chr1	156601399	156601663	LSD1__mapped_reads_in_BAM_format__peak_5720	117	.	3.10569	14.5489	11.7399	248
chr1	156616458	156616844	LSD1__mapped_reads_in_BAM_format__peak_5724	222	.	3.07873	25.4164	22.2707	207
chr1	156631096	156631166	LSD1__mapped_reads_in_BAM_format__peak_5726	56	.	2.91177	8.16707	5.69463	112
chr1	156660429	156660765	LSD1__mapped_reads_in_BAM_format__peak_5731	116	.	2.732	14.5042	11.6976	199
chr1	156661413	156661649	LSD1__mapped_reads_in_BAM_format__peak_5732	134	.	2.71557	16.3064	13.4337	126
chr1	156693234	156693633	LSD1__mapped_reads_in_BAM_format__peak_5740	55	.	2.29561	7.99671	5.53382	281
chr1	156694289	156694518	LSD1__mapped_reads_in_BAM_format__peak_5741	81	.	2.68821	10.7886	8.15328	151
chr1	156705880	156706136	LSD1__mapped_reads_in_BAM_format__peak_5742	48	.	2.52005	7.28265	4.87217	129
chr1	156726837	156727025	LSD1__mapped_reads_in_BAM_format__peak_5745	146	.	3.59378	17.5956	14.6757	173
chr1	156750389	156750664	LSD1__mapped_reads_in_BAM_format__peak_5747	57	.	2.47844	8.19569	5.72128	161
chr1	156758781	156758962	LSD1__mapped_reads_in_BAM_format__peak_5752	70	.	2.73812	9.61888	7.051	143
chr1	156760482	156760681	LSD1__mapped_reads_in_BAM_format__peak_5753	61	.	2.99496	8.68612	6.17561	132
chr1	156760733	156760889	LSD1__mapped_reads_in_BAM_format__peak_5754	52	.	2.92499	7.66706	5.23076	203
chr1	156773209	156773419	LSD1__mapped_reads_in_BAM_format__peak_5756	360	.	5.16342	39.4559	36.0171	198
chr1	156816931	156817206	LSD1__mapped_reads_in_BAM_format__peak_5760	288	.	5.2791	32.1038	28.8069	175
chr1	156858685	156858893	LSD1__mapped_reads_in_BAM_format__peak_5763	63	.	2.60182	8.87854	6.35854	104
chr1	156860338	156860748	LSD1__mapped_reads_in_BAM_format__peak_5764	153	.	3.51113	18.2829	15.3407	100
chr1	156863152	156863697	LSD1__mapped_reads_in_BAM_format__peak_5766	315	.	4.30115	34.9061	31.5514	136
chr1	156866472	156866633	LSD1__mapped_reads_in_BAM_format__peak_5768	35	.	2.51695	5.83522	3.55881	61
chr1	156869497	156869866	LSD1__mapped_reads_in_BAM_format__peak_5769	140	.	3.61186	16.9653	14.0665	190
chr1	156895670	156895825	LSD1__mapped_reads_in_BAM_format__peak_5774	59	.	2.81448	8.4708	5.97676	51
chr1	156913385	156913586	LSD1__mapped_reads_in_BAM_format__peak_5778	41	.	2.50178	6.48844	4.14994	179
chr1	156914531	156914901	LSD1__mapped_reads_in_BAM_format__peak_5779	508	.	6.48943	54.5391	50.8665	192
chr1	156928227	156928492	LSD1__mapped_reads_in_BAM_format__peak_5782	71	.	3.38761	9.76228	7.18613	128
chr1	156958291	156958750	LSD1__mapped_reads_in_BAM_format__peak_5783	595	.	6.11969	63.3832	59.5917	220
chr1	157044527	157044798	LSD1__mapped_reads_in_BAM_format__peak_5788	126	.	4.00651	15.5239	12.6788	121
chr1	157045179	157045435	LSD1__mapped_reads_in_BAM_format__peak_5789	79	.	3.10315	10.5235	7.90468	186
chr1	157138413	157138672	LSD1__mapped_reads_in_BAM_format__peak_5793	44	.	2.21499	6.81105	4.44136	138
chr1	157227666	157228028	LSD1__mapped_reads_in_BAM_format__peak_5795	199	.	3.9242	23.0674	19.9828	213
chr1	157234940	157235141	LSD1__mapped_reads_in_BAM_format__peak_5796	29	.	2.02795	5.16133	2.95668	127
chr1	157235482	157235675	LSD1__mapped_reads_in_BAM_format__peak_5797	69	.	2.97063	9.53003	6.9683	127
chr1	157273524	157273802	LSD1__mapped_reads_in_BAM_format__peak_5801	170	.	3.74011	20.0057	17.0087	183
chr1	157273822	157273851	LSD1__mapped_reads_in_BAM_format__peak_5802	76	.	2.93113	10.273	7.6658	168
chr1	157274625	157275028	LSD1__mapped_reads_in_BAM_format__peak_5803	37	.	1.96818	6.10124	3.79438	243
chr1	157275043	157275433	LSD1__mapped_reads_in_BAM_format__peak_5804	62	.	2.46276	8.79207	6.27738	228
chr1	157278655	157278915	LSD1__mapped_reads_in_BAM_format__peak_5805	284	.	5.09762	31.7791	28.4871	150
chr1	157279539	157279855	LSD1__mapped_reads_in_BAM_format__peak_5806	381	.	4.70312	41.6467	38.1713	155
chr1	157311760	157311970	LSD1__mapped_reads_in_BAM_format__peak_5807	76	.	2.72635	10.2109	7.60826	176
chr1	157325292	157325558	LSD1__mapped_reads_in_BAM_format__peak_5809	336	.	4.50775	37.0081	33.6147	149
chr1	158686471	158686806	LSD1__mapped_reads_in_BAM_format__peak_5814	108	.	3.43528	13.632	10.8615	213
chr1	158728687	158728786	LSD1__mapped_reads_in_BAM_format__peak_5819	69	.	3.15406	9.52308	6.96155	131
chr1	158819630	158820426	LSD1__mapped_reads_in_BAM_format__peak_5821	524	.	5.05619	56.1522	52.4574	232
chr1	159068254	159068593	LSD1__mapped_reads_in_BAM_format__peak_5824	181	.	3.84852	21.2225	18.1895	162
chr1	159817658	159817966	LSD1__mapped_reads_in_BAM_format__peak_5827	76	.	2.93113	10.273	7.6658	151
chr1	159922103	159922427	LSD1__mapped_reads_in_BAM_format__peak_5835	352	.	5.6711	38.6474	35.2233	197
chr1	159923789	159924018	LSD1__mapped_reads_in_BAM_format__peak_5836	100	.	3.10724	12.7531	10.0226	121
chr1	159924463	159924837	LSD1__mapped_reads_in_BAM_format__peak_5837	52	.	2.75888	7.72073	5.27974	137
chr1	159929285	159929819	LSD1__mapped_reads_in_BAM_format__peak_5838	79	.	3.10315	10.5235	7.90468	439
chr1	159945505	159945774	LSD1__mapped_reads_in_BAM_format__peak_5839	136	.	4.40105	16.5644	13.6803	221
chr1	159957809	159958027	LSD1__mapped_reads_in_BAM_format__peak_5840	49	.	2.37517	7.35975	4.94525	159
chr1	159971085	159971330	LSD1__mapped_reads_in_BAM_format__peak_5841	172	.	5.39129	20.2188	17.2136	158
chr1	160032047	160032287	LSD1__mapped_reads_in_BAM_format__peak_5842	63	.	2.85917	8.84535	6.32653	173
chr1	160046415	160046773	LSD1__mapped_reads_in_BAM_format__peak_5843	1131	.	10.7698	117.566	113.18	235
chr1	160261490	160261886	LSD1__mapped_reads_in_BAM_format__peak_5852	178	.	3.47216	20.832	17.8099	181
chr1	160519926	160520417	LSD1__mapped_reads_in_BAM_format__peak_5861	537	.	5.92169	57.4851	53.7719	261
chr1	160540155	160540545	LSD1__mapped_reads_in_BAM_format__peak_5862	327	.	3.39655	36.0903	32.7137	210
chr1	160652201	160652429	LSD1__mapped_reads_in_BAM_format__peak_5868	38	.	2.35765	6.12812	3.81967	51
chr1	160677390	160677643	LSD1__mapped_reads_in_BAM_format__peak_5870	72	.	3.53294	9.80066	7.22254	157
chr1	160679996	160680250	LSD1__mapped_reads_in_BAM_format__peak_5871	668	.	8.96546	70.7424	66.8602	203
chr1	160945105	160945360	LSD1__mapped_reads_in_BAM_format__peak_5874	147	.	4.09629	17.6294	14.7062	121
chr1	160949098	160949710	LSD1__mapped_reads_in_BAM_format__peak_5875	1608	.	12.4128	165.708	160.87	410
chr1	160962675	160962961	LSD1__mapped_reads_in_BAM_format__peak_5876	115	.	5.03746	14.3547	11.5543	113
chr1	160989672	160990382	LSD1__mapped_reads_in_BAM_format__peak_5879	1251	.	7.31869	129.639	125.137	316
chr1	160996473	160996573	LSD1__mapped_reads_in_BAM_format__peak_5881	36	.	2.88739	5.9033	3.62137	163
chr1	161008916	161009252	LSD1__mapped_reads_in_BAM_format__peak_5883	66	.	3.11887	9.17903	6.6395	222
chr1	161009615	161010066	LSD1__mapped_reads_in_BAM_format__peak_5884	911	.	9.57621	95.3292	91.171	258
chr1	161013690	161014456	LSD1__mapped_reads_in_BAM_format__peak_5885	289	.	4.00542	32.2505	28.9494	615
chr1	161014470	161014621	LSD1__mapped_reads_in_BAM_format__peak_5886	93	.	3.35189	12.0947	9.39206	165
chr1	161019639	161020214	LSD1__mapped_reads_in_BAM_format__peak_5888	102	.	2.9578	13.0184	10.2745	292
chr1	161020581	161021144	LSD1__mapped_reads_in_BAM_format__peak_5889	149	.	3.31663	17.8736	14.9442	404
chr1	161021644	161022062	LSD1__mapped_reads_in_BAM_format__peak_5890	219	.	3.9846	25.1366	21.997	238
chr1	161059123	161059543	LSD1__mapped_reads_in_BAM_format__peak_5894	109	.	4.577	13.6989	10.9253	129
chr1	161092599	161092788	LSD1__mapped_reads_in_BAM_format__peak_5897	49	.	2.7051	7.33351	4.92003	91
chr1	161097556	161097888	LSD1__mapped_reads_in_BAM_format__peak_5898	825	.	9.40763	86.5857	82.5217	209
chr1	161131928	161132372	LSD1__mapped_reads_in_BAM_format__peak_5901	201	.	4.68384	23.2831	20.1918	200
chr1	161132975	161133663	LSD1__mapped_reads_in_BAM_format__peak_5902	124	.	3.12145	15.2565	12.4197	108
chr1	161133779	161134018	LSD1__mapped_reads_in_BAM_format__peak_5903	41	.	2.60254	6.45386	4.1188	121
chr1	161144341	161144550	LSD1__mapped_reads_in_BAM_format__peak_5904	98	.	4.53474	12.613	9.89028	166
chr1	161154398	161154639	LSD1__mapped_reads_in_BAM_format__peak_5905	281	.	4.61382	31.4002	28.1156	242
chr1	161159602	161159624	LSD1__mapped_reads_in_BAM_format__peak_5906	90	.	3.181	11.712	9.03042	419
chr1	161166336	161166903	LSD1__mapped_reads_in_BAM_format__peak_5908	309	.	3.37856	34.2674	30.9257	266
chr1	161177602	161177901	LSD1__mapped_reads_in_BAM_format__peak_5909	112	.	2.69698	14.0493	11.2612	170
chr1	161202432	161202860	LSD1__mapped_reads_in_BAM_format__peak_5911	256	.	3.90477	28.8858	25.6559	119
chr1	161202996	161203108	LSD1__mapped_reads_in_BAM_format__peak_5912	44	.	2.38504	6.76843	4.40234	48
chr1	161217197	161217440	LSD1__mapped_reads_in_BAM_format__peak_5913	78	.	3.99984	10.4794	7.86254	133
chr1	161217493	161217621	LSD1__mapped_reads_in_BAM_format__peak_5914	36	.	2.98019	5.97464	3.68575	150
chr1	161242429	161242679	LSD1__mapped_reads_in_BAM_format__peak_5915	90	.	3.80077	11.7308	9.04796	154
chr1	161311093	161311572	LSD1__mapped_reads_in_BAM_format__peak_5920	314	.	5.70113	34.8376	31.4842	314
chr1	161316104	161316256	LSD1__mapped_reads_in_BAM_format__peak_5921	146	.	3.59378	17.5956	14.6757	342
chr1	161399403	161399609	LSD1__mapped_reads_in_BAM_format__peak_5924	42	.	2.21659	6.59885	4.25077	134
chr1	161422043	161422271	LSD1__mapped_reads_in_BAM_format__peak_5928	146	.	3.67206	17.5596	14.6419	193
chr1	161440487	161440900	LSD1__mapped_reads_in_BAM_format__peak_5929	88	.	2.61285	11.5242	8.85046	288
chr1	161441592	161442339	LSD1__mapped_reads_in_BAM_format__peak_5930	229	.	3.86278	26.1217	22.9586	171
chr1	161443198	161443541	LSD1__mapped_reads_in_BAM_format__peak_5931	111	.	2.57573	13.9139	11.132	211
chr1	161446889	161447270	LSD1__mapped_reads_in_BAM_format__peak_5932	183	.	2.21193	21.3568	18.3185	194
chr1	161447302	161447614	LSD1__mapped_reads_in_BAM_format__peak_5933	191	.	2.57878	22.1907	19.1291	187
chr1	161449300	161449600	LSD1__mapped_reads_in_BAM_format__peak_5935	89	.	2.3088	11.6766	8.99653	240
chr1	161450511	161450956	LSD1__mapped_reads_in_BAM_format__peak_5936	118	.	2.59166	14.655	11.8426	153
chr1	161454294	161454675	LSD1__mapped_reads_in_BAM_format__peak_5937	262	.	2.50069	29.4794	26.2371	202
chr1	161454741	161454991	LSD1__mapped_reads_in_BAM_format__peak_5938	183	.	2.16461	21.4232	18.3833	93
chr1	161455283	161455689	LSD1__mapped_reads_in_BAM_format__peak_5939	124	.	2.24826	15.2572	12.4204	187
chr1	161457975	161458174	LSD1__mapped_reads_in_BAM_format__peak_5941	106	.	2.55628	13.4455	10.6844	210
chr1	161461664	161462381	LSD1__mapped_reads_in_BAM_format__peak_5942	240	.	2.46041	27.2724	24.0815	255
chr1	161462715	161463082	LSD1__mapped_reads_in_BAM_format__peak_5943	133	.	2.44006	16.2594	13.3873	164
chr1	161463751	161464348	LSD1__mapped_reads_in_BAM_format__peak_5944	189	.	3.36446	22.0174	18.9604	162
chr1	161465230	161465757	LSD1__mapped_reads_in_BAM_format__peak_5945	130	.	2.67353	15.9003	13.0414	165
chr1	161469063	161469430	LSD1__mapped_reads_in_BAM_format__peak_5946	205	.	2.29787	23.6786	20.5781	226
chr1	161469507	161469772	LSD1__mapped_reads_in_BAM_format__peak_5947	211	.	2.25433	24.2391	21.1239	112
chr1	161470095	161470388	LSD1__mapped_reads_in_BAM_format__peak_5948	164	.	2.45097	19.4701	16.4883	199
chr1	161471584	161472109	LSD1__mapped_reads_in_BAM_format__peak_5949	142	.	3.13038	17.1392	14.2343	146
chr1	161499751	161500032	LSD1__mapped_reads_in_BAM_format__peak_5951	228	.	4.37315	25.9998	22.8389	325
chr1	161506794	161507062	LSD1__mapped_reads_in_BAM_format__peak_5954	168	.	4.08536	19.8622	16.8697	297
chr1	161542133	161542489	LSD1__mapped_reads_in_BAM_format__peak_5959	98	.	2.73222	12.542	9.82227	317
chr1	161555063	161555353	LSD1__mapped_reads_in_BAM_format__peak_5960	43	.	2.32328	6.70896	4.34755	222
chr1	161621528	161621572	LSD1__mapped_reads_in_BAM_format__peak_5966	84	.	2.39222	11.065	8.41605	131
chr1	161622440	161622718	LSD1__mapped_reads_in_BAM_format__peak_5967	60	.	2.23195	8.5917	6.08678	82
chr1	161623670	161624077	LSD1__mapped_reads_in_BAM_format__peak_5968	113	.	2.5647	14.106	11.3163	285
chr1	161638394	161638706	LSD1__mapped_reads_in_BAM_format__peak_5970	271	.	3.89312	30.4013	27.1389	156
chr1	161642660	161642936	LSD1__mapped_reads_in_BAM_format__peak_5971	225	.	3.59365	25.6546	22.5013	234
chr1	161721575	161722403	LSD1__mapped_reads_in_BAM_format__peak_5976	493	.	6.38894	52.9584	49.3079	533
chr1	161729800	161730571	LSD1__mapped_reads_in_BAM_format__peak_5980	159	.	4.447	18.9396	15.9755	211
chr1	161738575	161738819	LSD1__mapped_reads_in_BAM_format__peak_5981	92	.	3.11314	11.9808	9.2891	86
chr1	161744108	161744591	LSD1__mapped_reads_in_BAM_format__peak_5983	163	.	4.67487	19.2742	16.3008	222
chr1	162351499	162351772	LSD1__mapped_reads_in_BAM_format__peak_5999	108	.	3.5259	13.6035	10.8336	137
chr1	162372791	162373384	LSD1__mapped_reads_in_BAM_format__peak_6002	610	.	8.50173	64.8717	61.0618	493
chr1	162380520	162380771	LSD1__mapped_reads_in_BAM_format__peak_6003	90	.	2.78253	11.7194	9.03724	108
chr1	162386178	162386730	LSD1__mapped_reads_in_BAM_format__peak_6004	596	.	5.57322	63.4617	59.6691	338
chr1	162419427	162419787	LSD1__mapped_reads_in_BAM_format__peak_6009	133	.	3.3696	16.2261	13.3551	318
chr1	162421279	162421675	LSD1__mapped_reads_in_BAM_format__peak_6010	159	.	3.50006	18.9194	15.9555	351
chr1	162561048	162561289	LSD1__mapped_reads_in_BAM_format__peak_6017	63	.	2.35083	8.85107	6.33216	199
chr1	162644578	162645079	LSD1__mapped_reads_in_BAM_format__peak_6018	318	.	7.36903	35.2133	31.8533	277
chr1	162790416	162790663	LSD1__mapped_reads_in_BAM_format__peak_6020	305	.	4.47517	33.8916	30.5579	216
chr1	162790761	162790869	LSD1__mapped_reads_in_BAM_format__peak_6020	305	.	4.47517	33.8916	30.5579	216
chr1	164712164	164712715	LSD1__mapped_reads_in_BAM_format__peak_6024	1551	.	11.7726	159.908	155.126	290
chr1	164720773	164721127	LSD1__mapped_reads_in_BAM_format__peak_6025	152	.	3.73225	18.1608	15.2228	190
chr1	164748673	164748896	LSD1__mapped_reads_in_BAM_format__peak_6026	49	.	2.37517	7.35975	4.94525	116
chr1	164772746	164773049	LSD1__mapped_reads_in_BAM_format__peak_6027	125	.	3.41131	15.3419	12.5016	203
chr1	165482222	165482337	LSD1__mapped_reads_in_BAM_format__peak_6030	88	.	4.17315	11.559	8.88305	113
chr1	165631827	165632372	LSD1__mapped_reads_in_BAM_format__peak_6032	79	.	2.62182	10.5193	7.90152	325
chr1	165645973	165646223	LSD1__mapped_reads_in_BAM_format__peak_6035	182	.	4.76493	21.3299	18.2928	151
chr1	165697975	165698236	LSD1__mapped_reads_in_BAM_format__peak_6036	117	.	3.0141	14.5246	11.7169	178
chr1	165773411	165773750	LSD1__mapped_reads_in_BAM_format__peak_6043	341	.	5.14943	37.5377	34.1337	202
chr1	165817128	165817403	LSD1__mapped_reads_in_BAM_format__peak_6045	402	.	5.89937	43.7214	40.2124	235
chr1	165827567	165827919	LSD1__mapped_reads_in_BAM_format__peak_6047	315	.	5.64242	34.9123	31.5574	193
chr1	165832803	165833037	LSD1__mapped_reads_in_BAM_format__peak_6050	69	.	2.81503	9.51147	6.95185	169
chr1	165836755	165836972	LSD1__mapped_reads_in_BAM_format__peak_6052	41	.	2.05886	6.45002	4.11561	114
chr1	165842807	165843181	LSD1__mapped_reads_in_BAM_format__peak_6053	353	.	4.79957	38.7796	35.3531	170
chr1	165857442	165857548	LSD1__mapped_reads_in_BAM_format__peak_6056	38	.	2.43621	6.21079	3.89455	160
chr1	166489550	166490150	LSD1__mapped_reads_in_BAM_format__peak_6059	177	.	3.22089	20.7712	17.7499	548
chr1	166584989	166585456	LSD1__mapped_reads_in_BAM_format__peak_6066	296	.	3.13819	32.9923	29.6759	176
chr1	166705343	166705764	LSD1__mapped_reads_in_BAM_format__peak_6073	635	.	5.04216	67.3786	63.5371	302
chr1	166840081	166840239	LSD1__mapped_reads_in_BAM_format__peak_6079	132	.	3.0469	16.1118	13.2436	593
chr1	166840393	166840917	LSD1__mapped_reads_in_BAM_format__peak_6079	132	.	3.0469	16.1118	13.2436	593
chr1	167056970	167057079	LSD1__mapped_reads_in_BAM_format__peak_6084	115	.	4.30578	14.3699	11.5693	179
chr1	167219820	167220389	LSD1__mapped_reads_in_BAM_format__peak_6087	142	.	3.03393	17.1734	14.2671	197
chr1	167223267	167223533	LSD1__mapped_reads_in_BAM_format__peak_6088	35	.	2.12227	5.86177	3.58255	332
chr1	167229777	167230058	LSD1__mapped_reads_in_BAM_format__peak_6090	82	.	2.32332	10.8481	8.20997	154
chr1	167237077	167237360	LSD1__mapped_reads_in_BAM_format__peak_6091	146	.	3.03214	17.5447	14.6277	240
chr1	167249113	167249453	LSD1__mapped_reads_in_BAM_format__peak_6092	503	.	4.95439	54.0025	50.3373	188
chr1	167447544	167447821	LSD1__mapped_reads_in_BAM_format__peak_6098	99	.	2.53396	12.673	9.94668	159
chr1	167553151	167553378	LSD1__mapped_reads_in_BAM_format__peak_6107	49	.	2.25691	7.40158	4.98332	56
chr1	167617177	167617461	LSD1__mapped_reads_in_BAM_format__peak_6111	62	.	2.32599	8.80291	6.28715	171
chr1	167617684	167618429	LSD1__mapped_reads_in_BAM_format__peak_6112	1356	.	11.5658	140.206	135.605	421
chr1	167619988	167620371	LSD1__mapped_reads_in_BAM_format__peak_6113	86	.	2.62952	11.3374	8.67435	198
chr1	167627012	167627084	LSD1__mapped_reads_in_BAM_format__peak_6115	57	.	2.56698	8.24356	5.76633	169
chr1	167627386	167628375	LSD1__mapped_reads_in_BAM_format__peak_6116	422	.	4.15073	45.7457	42.2042	572
chr1	167629608	167629953	LSD1__mapped_reads_in_BAM_format__peak_6117	93	.	2.73433	12.0648	9.36397	323
chr1	167714523	167714762	LSD1__mapped_reads_in_BAM_format__peak_6123	67	.	2.23603	9.29482	6.74494	422
chr1	167715372	167715457	LSD1__mapped_reads_in_BAM_format__peak_6123	67	.	2.23603	9.29482	6.74494	422
chr1	167721016	167721445	LSD1__mapped_reads_in_BAM_format__peak_6126	265	.	3.74775	29.8324	26.5824	227
chr1	167723967	167724198	LSD1__mapped_reads_in_BAM_format__peak_6128	61	.	2.4244	8.68945	6.17883	98
chr1	167728981	167729358	LSD1__mapped_reads_in_BAM_format__peak_6129	461	.	6.58228	49.765	46.1621	223
chr1	167757133	167757375	LSD1__mapped_reads_in_BAM_format__peak_6134	235	.	3.72159	26.7775	23.5972	379
chr1	167757752	167758090	LSD1__mapped_reads_in_BAM_format__peak_6135	161	.	3.63702	19.0955	16.1263	151
chr1	167760649	167760990	LSD1__mapped_reads_in_BAM_format__peak_6136	80	.	2.53245	10.6535	8.02562	186
chr1	167803378	167803744	LSD1__mapped_reads_in_BAM_format__peak_6139	135	.	2.64644	16.4098	13.5302	253
chr1	167819993	167820205	LSD1__mapped_reads_in_BAM_format__peak_6140	72	.	2.10107	9.84681	7.26686	451
chr1	167825433	167825647	LSD1__mapped_reads_in_BAM_format__peak_6141	98	.	2.66919	12.5589	9.83889	101
chr1	167861725	167861934	LSD1__mapped_reads_in_BAM_format__peak_6145	65	.	2.57823	9.04655	6.51369	124
chr1	167863239	167863695	LSD1__mapped_reads_in_BAM_format__peak_6146	3054	.	15.5565	312.128	305.455	986
chr1	167864321	167864598	LSD1__mapped_reads_in_BAM_format__peak_6146	3054	.	15.5565	312.128	305.455	986
chr1	167867062	167867303	LSD1__mapped_reads_in_BAM_format__peak_6147	133	.	2.79723	16.2388	13.3675	108
chr1	167869556	167869959	LSD1__mapped_reads_in_BAM_format__peak_6148	85	.	2.34022	11.2422	8.58616	144
chr1	167898651	167898927	LSD1__mapped_reads_in_BAM_format__peak_6150	90	.	3.181	11.712	9.03042	158
chr1	167904569	167904843	LSD1__mapped_reads_in_BAM_format__peak_6151	111	.	3.45172	13.9465	11.1628	147
chr1	167926539	167926991	LSD1__mapped_reads_in_BAM_format__peak_6152	569	.	6.10251	60.6904	56.9338	216
chr1	167927086	167927259	LSD1__mapped_reads_in_BAM_format__peak_6152	569	.	6.10251	60.6904	56.9338	216
chr1	167935366	167935532	LSD1__mapped_reads_in_BAM_format__peak_6155	70	.	2.30752	9.63301	7.06315	113
chr1	167985027	167985321	LSD1__mapped_reads_in_BAM_format__peak_6156	210	.	3.19834	24.114	21.0013	181
chr1	168150486	168150643	LSD1__mapped_reads_in_BAM_format__peak_6161	60	.	3.23431	8.56382	6.06003	75
chr1	168227183	168227187	LSD1__mapped_reads_in_BAM_format__peak_6162	55	.	2.41554	7.97501	5.51393	62
chr1	168281730	168281949	LSD1__mapped_reads_in_BAM_format__peak_6164	220	.	2.60981	25.2026	22.0612	158
chr1	168288255	168288559	LSD1__mapped_reads_in_BAM_format__peak_6165	158	.	2.77056	18.8376	15.8763	133
chr1	168320987	168321293	LSD1__mapped_reads_in_BAM_format__peak_6166	120	.	3.25227	14.8471	12.028	142
chr1	168398971	168399351	LSD1__mapped_reads_in_BAM_format__peak_6171	274	.	5.03351	30.6841	27.415	228
chr1	168466131	168466528	LSD1__mapped_reads_in_BAM_format__peak_6172	640	.	6.64978	67.9203	64.0711	309
chr1	169312292	169312540	LSD1__mapped_reads_in_BAM_format__peak_6180	149	.	2.71624	17.9283	14.9966	101
chr1	169488207	169488463	LSD1__mapped_reads_in_BAM_format__peak_6184	456	.	6.49947	49.2505	45.6549	380
chr1	170063273	170063484	LSD1__mapped_reads_in_BAM_format__peak_6190	158	.	5.09057	18.799	15.8393	183
chr1	170067473	170067769	LSD1__mapped_reads_in_BAM_format__peak_6191	504	.	8.19066	54.1029	50.4363	203
chr1	170531780	170532068	LSD1__mapped_reads_in_BAM_format__peak_6193	309	.	4.74121	34.2892	30.9469	408
chr1	171397010	171397252	LSD1__mapped_reads_in_BAM_format__peak_6197	322	.	5.7733	35.6326	32.2644	179
chr1	171397292	171397325	LSD1__mapped_reads_in_BAM_format__peak_6198	109	.	4.59404	13.7507	10.976	142
chr1	171486287	171486588	LSD1__mapped_reads_in_BAM_format__peak_6200	60	.	2.78424	8.5068	6.01125	191
chr1	171615173	171615439	LSD1__mapped_reads_in_BAM_format__peak_6202	81	.	3.42285	10.8095	8.17287	141
chr1	171742150	171742317	LSD1__mapped_reads_in_BAM_format__peak_6211	105	.	2.55546	13.2928	10.5378	155
chr1	171817389	171818204	LSD1__mapped_reads_in_BAM_format__peak_6215	332	.	7.00628	36.6842	33.2964	263
chr1	172442385	172442821	LSD1__mapped_reads_in_BAM_format__peak_6222	714	.	7.40373	75.3955	71.4583	293
chr1	172450961	172451185	LSD1__mapped_reads_in_BAM_format__peak_6224	23	.	2.03601	4.46914	2.34975	53
chr1	172746340	172746645	LSD1__mapped_reads_in_BAM_format__peak_6234	269	.	4.49218	30.2278	26.9704	165
chr1	173303212	173303497	LSD1__mapped_reads_in_BAM_format__peak_6238	41	.	1.93772	6.5296	4.188	223
chr1	173355098	173355558	LSD1__mapped_reads_in_BAM_format__peak_6240	821	.	7.29154	86.2529	82.193	233
chr1	173393219	173393504	LSD1__mapped_reads_in_BAM_format__peak_6242	181	.	3.84852	21.2225	18.1895	252
chr1	173474915	173475157	LSD1__mapped_reads_in_BAM_format__peak_6245	55	.	2.24846	8.03292	5.56722	151
chr1	173476848	173477056	LSD1__mapped_reads_in_BAM_format__peak_6247	121	.	3.20132	14.9556	12.1326	114
chr1	173477408	173477642	LSD1__mapped_reads_in_BAM_format__peak_6248	68	.	2.54673	9.44805	6.8916	170
chr1	173478234	173478519	LSD1__mapped_reads_in_BAM_format__peak_6249	53	.	2.62595	7.779	5.33541	142
chr1	173671031	173671439	LSD1__mapped_reads_in_BAM_format__peak_6250	136	.	2.85047	16.5413	13.6578	129
chr1	173674499	173674724	LSD1__mapped_reads_in_BAM_format__peak_6251	223	.	4.92448	25.5141	22.3667	189
chr1	173714937	173715114	LSD1__mapped_reads_in_BAM_format__peak_6253	108	.	2.74526	13.626	10.8555	89
chr1	173868675	173869000	LSD1__mapped_reads_in_BAM_format__peak_6259	127	.	2.88241	15.574	12.728	152
chr1	174022249	174022454	LSD1__mapped_reads_in_BAM_format__peak_6263	41	.	2.44715	6.52923	4.1877	82
chr1	174153599	174153864	LSD1__mapped_reads_in_BAM_format__peak_6270	121	.	2.86872	14.9316	12.1094	141
chr1	174159480	174159817	LSD1__mapped_reads_in_BAM_format__peak_6271	81	.	2.4609	10.8235	8.18644	190
chr1	174160033	174160304	LSD1__mapped_reads_in_BAM_format__peak_6272	50	.	2.30321	7.44644	5.02581	115
chr1	174230405	174230681	LSD1__mapped_reads_in_BAM_format__peak_6278	311	.	5.87392	34.539	31.1915	214
chr1	174766277	174766486	LSD1__mapped_reads_in_BAM_format__peak_6282	123	.	4.05338	15.16	12.3268	216
chr1	174872761	174873262	LSD1__mapped_reads_in_BAM_format__peak_6286	230	.	4.09162	26.1849	23.0191	359
chr1	174890053	174890281	LSD1__mapped_reads_in_BAM_format__peak_6287	61	.	3.09714	8.69229	6.18151	78
chr1	174964504	174964731	LSD1__mapped_reads_in_BAM_format__peak_6289	46	.	2.01714	7.06161	4.67409	154
chr1	175001860	175002042	LSD1__mapped_reads_in_BAM_format__peak_6291	288	.	4.41439	32.164	28.8654	204
chr1	176858633	176858945	LSD1__mapped_reads_in_BAM_format__peak_6309	100	.	3.39181	12.7327	10.0031	313
chr1	179017058	179017383	LSD1__mapped_reads_in_BAM_format__peak_6313	186	.	3.02402	21.6995	18.6529	223
chr1	179017959	179018152	LSD1__mapped_reads_in_BAM_format__peak_6314	57	.	2.34371	8.18237	5.70879	302
chr1	179025461	179025762	LSD1__mapped_reads_in_BAM_format__peak_6315	135	.	3.47969	16.4356	13.5552	475
chr1	179029375	179029656	LSD1__mapped_reads_in_BAM_format__peak_6319	111	.	2.63269	13.9707	11.1861	167
chr1	179032096	179032385	LSD1__mapped_reads_in_BAM_format__peak_6321	283	.	4.19644	31.6301	28.3414	195
chr1	179039876	179040192	LSD1__mapped_reads_in_BAM_format__peak_6324	629	.	7.30164	66.7657	62.9316	322
chr1	179046782	179048027	LSD1__mapped_reads_in_BAM_format__peak_6325	1053	.	5.57901	109.656	105.348	727
chr1	179060942	179061297	LSD1__mapped_reads_in_BAM_format__peak_6326	624	.	5.57813	66.2501	62.4223	246
chr1	179081631	179082099	LSD1__mapped_reads_in_BAM_format__peak_6328	143	.	2.77591	17.22	14.312	208
chr1	179209122	179209345	LSD1__mapped_reads_in_BAM_format__peak_6329	68	.	2.41186	9.39803	6.84409	123
chr1	179234850	179235059	LSD1__mapped_reads_in_BAM_format__peak_6333	99	.	3.47798	12.6705	9.94422	167
chr1	179365375	179365574	LSD1__mapped_reads_in_BAM_format__peak_6340	64	.	2.49956	9.01658	6.48513	149
chr1	179527309	179527451	LSD1__mapped_reads_in_BAM_format__peak_6342	85	.	4.24218	11.1704	8.51742	101
chr1	179818773	179819075	LSD1__mapped_reads_in_BAM_format__peak_6348	44	.	2.1704	6.866	4.4919	160
chr1	179877903	179878200	LSD1__mapped_reads_in_BAM_format__peak_6349	250	.	4.02831	28.255	25.0412	285
chr1	179882415	179882530	LSD1__mapped_reads_in_BAM_format__peak_6351	61	.	2.18496	8.6666	6.15755	162
chr1	179971765	179972384	LSD1__mapped_reads_in_BAM_format__peak_6354	1348	.	7.21819	139.421	134.827	304
chr1	180117329	180117652	LSD1__mapped_reads_in_BAM_format__peak_6357	77	.	2.19961	10.402	7.78965	153
chr1	180133907	180134002	LSD1__mapped_reads_in_BAM_format__peak_6358	68	.	2.97946	9.3807	6.82749	200
chr1	180243707	180243923	LSD1__mapped_reads_in_BAM_format__peak_6362	257	.	6.5647	28.9589	25.7284	340
chr1	180503024	180503139	LSD1__mapped_reads_in_BAM_format__peak_6368	75	.	2.38352	10.0979	7.50276	136
chr1	180533737	180534100	LSD1__mapped_reads_in_BAM_format__peak_6370	47	.	2.31694	7.16308	4.76747	134
chr1	180585495	180585802	LSD1__mapped_reads_in_BAM_format__peak_6375	74	.	2.42284	10.0022	7.41096	190
chr1	180610580	180610894	LSD1__mapped_reads_in_BAM_format__peak_6377	254	.	3.67769	28.6552	25.4314	305
chr1	180632265	180632762	LSD1__mapped_reads_in_BAM_format__peak_6379	56	.	2.30032	8.14651	5.67612	132
chr1	180640621	180640861	LSD1__mapped_reads_in_BAM_format__peak_6381	87	.	2.48682	11.4382	8.76924	116
chr1	180854489	180854844	LSD1__mapped_reads_in_BAM_format__peak_6389	682	.	6.88559	72.1872	68.2881	188
chr1	180933224	180933717	LSD1__mapped_reads_in_BAM_format__peak_6391	322	.	4.78178	35.5967	32.2296	186
chr1	180970648	180971077	LSD1__mapped_reads_in_BAM_format__peak_6392	513	.	6.19611	55.0461	51.3667	165
chr1	181099778	181100000	LSD1__mapped_reads_in_BAM_format__peak_6396	64	.	2.49956	9.01658	6.48513	101
chr1	181100344	181100727	LSD1__mapped_reads_in_BAM_format__peak_6397	84	.	2.76061	11.0771	8.42704	182
chr1	181100934	181100966	LSD1__mapped_reads_in_BAM_format__peak_6398	181	.	3.83611	21.1426	18.1115	163
chr1	181112454	181112899	LSD1__mapped_reads_in_BAM_format__peak_6401	195	.	4.26926	22.6404	19.5668	240
chr1	181112970	181113280	LSD1__mapped_reads_in_BAM_format__peak_6402	93	.	3.67878	12.0503	9.3533	359
chr1	181127034	181127268	LSD1__mapped_reads_in_BAM_format__peak_6405	54	.	2.61253	7.86929	5.41609	108
chr1	181129809	181130215	LSD1__mapped_reads_in_BAM_format__peak_6407	1172	.	7.38582	121.662	117.237	199
chr1	181130542	181130682	LSD1__mapped_reads_in_BAM_format__peak_6408	66	.	2.68107	9.15146	6.61283	175
chr1	181136536	181136786	LSD1__mapped_reads_in_BAM_format__peak_6409	147	.	4.24286	17.7221	14.7959	122
chr1	181137034	181137151	LSD1__mapped_reads_in_BAM_format__peak_6409	147	.	4.24286	17.7221	14.7959	122
chr1	181142691	181142855	LSD1__mapped_reads_in_BAM_format__peak_6410	102	.	2.97586	12.9451	10.2045	156
chr1	181151498	181151870	LSD1__mapped_reads_in_BAM_format__peak_6411	487	.	5.51206	52.3802	48.739	760
chr1	181152895	181153367	LSD1__mapped_reads_in_BAM_format__peak_6412	700	.	5.95436	73.9275	70.0077	385
chr1	181469953	181470179	LSD1__mapped_reads_in_BAM_format__peak_6417	481	.	7.41969	51.7369	48.1036	289
chr1	181898893	181899112	LSD1__mapped_reads_in_BAM_format__peak_6420	155	.	4.41839	18.5009	15.5497	122
chr1	181905976	181906369	LSD1__mapped_reads_in_BAM_format__peak_6422	778	.	7.07453	81.8665	77.8559	234
chr1	182200550	182200797	LSD1__mapped_reads_in_BAM_format__peak_6425	1026	.	6.14091	106.976	102.695	260
chr1	182236223	182236518	LSD1__mapped_reads_in_BAM_format__peak_6427	1080	.	8.16012	112.398	108.062	416
chr1	182247846	182248198	LSD1__mapped_reads_in_BAM_format__peak_6429	187	.	4.28628	21.8338	18.7843	203
chr1	182257382	182257730	LSD1__mapped_reads_in_BAM_format__peak_6431	124	.	2.73141	15.3161	12.4765	187
chr1	182262463	182262743	LSD1__mapped_reads_in_BAM_format__peak_6433	100	.	2.6578	12.7851	10.0538	189
chr1	182281536	182281870	LSD1__mapped_reads_in_BAM_format__peak_6434	102	.	3.78016	12.9616	10.2208	159
chr1	182299699	182300414	LSD1__mapped_reads_in_BAM_format__peak_6437	874	.	7.55195	91.6012	87.4831	578
chr1	182321567	182321744	LSD1__mapped_reads_in_BAM_format__peak_6439	67	.	3.01425	9.3412	6.78884	189
chr1	182334429	182334559	LSD1__mapped_reads_in_BAM_format__peak_6440	29	.	2.02795	5.16133	2.95668	111
chr1	182338126	182338578	LSD1__mapped_reads_in_BAM_format__peak_6441	274	.	3.31053	30.7297	27.46	147
chr1	182338753	182339233	LSD1__mapped_reads_in_BAM_format__peak_6442	144	.	2.84295	17.3466	14.4352	305
[truncated: 18,783 more rows]

## Sheet: list of genes associated 
List of gene associated to common peaks
#	Input ID	Mapped ID	Mapping Type	Multiple Mapping
1	VWDE	221806	Official Symbol
2	GALP	85569	Official Symbol
3	MAGI3	260425	Official Symbol
4	MAP3K3	4215	Official Symbol
5	CMKLR1	1240	Official Symbol
6	PTP4A2	8073	Official Symbol
7	CTDSP1	58190	Official Symbol
8	NFATC1	4772	Official Symbol
9	TTBK1	84630	Official Symbol
10	CRYBB2P1	1416	Official Symbol
11	CALR3	125972	Official Symbol
12	TULP3	7289	Official Symbol
13	SGF29	112869	Synonyms
14	UFC1	51506	Official Symbol
15	ZADH2	284273	Official Symbol
16	SERPINB9	5272	Official Symbol
17	IAPP	3375	Official Symbol
18	NEK9	91754	Official Symbol
19	CNPY4	245812	Official Symbol
20	SLURP1	57152	Official Symbol
21	SARS2	54938	Official Symbol
22	GPR84	53831	Official Symbol
23	TBL1X	6907	Official Symbol
24	ALAS1	211	Official Symbol
25	ORAI1	84876	Official Symbol
26	ZNF526	116115	Official Symbol
27	SLC29A4	222962	Official Symbol
28	KLF6	1316	Official Symbol
29	MKNK2	2872	Official Symbol
30	DCUN1D2	55208	Official Symbol
31	CD164	8763	Official Symbol
32	SERTAD1	29950	Official Symbol
33	ZNF138	7697	Official Symbol
34	HSP90AB1	3326	Official Symbol
35	RNASEH1	246243	Official Symbol	284203 (Synonyms)
36	SETD5	55209	Official Symbol
37	SLC25A16	8034	Official Symbol
38	SYT11	23208	Official Symbol	91683 (Synonyms)
39	TGOLN2	10618	Official Symbol
40	ITPRIPL1	150771	Official Symbol
41	PFN4	375189	Official Symbol
42	ZNF202	7753	Official Symbol
43	EPB41L1	2036	Official Symbol
44	TNFAIP3	7128	Official Symbol
45	NDUFAB1	4706	Official Symbol
46	BTG1	694	Official Symbol
47	SRD5A1	6715	Official Symbol
48	RPL11	6135	Official Symbol
49	MGAT3	4248	Official Symbol	346606 (Synonyms)
50	CLDN4	1364	Official Symbol
51	PPP6R3	55291	Official Symbol
52	LTBP4	8425	Official Symbol
53	PHLPP2	23035	Official Symbol
54	TMEM107	84314	Official Symbol
55	ADRM1	11047	Official Symbol
56	PLSCR2	57047	Official Symbol
57	CHD5	7485	Synonyms	26038 (Official Symbol)
				84181 (Synonyms)
				450091 (Official Symbol)
58	KBTBD6	89890	Official Symbol
59	VAT1	6570	Synonyms	10493 (Official Symbol)
60	PHLPP1	23239	Official Symbol
61	UTS2R	2837	Official Symbol
62	ABCB8	11194	Official Symbol
63	BATF2	116071	Official Symbol
64	SLC25A36	55186	Official Symbol
65	MRPL4	51073	Official Symbol
66	PKHD1L1	93035	Official Symbol
67	CCL28	8507	Synonyms	56477 (Official Symbol)
68	SLC17A7	57030	Official Symbol
69	PROCR	10544	Official Symbol
70	NUMBL	9253	Official Symbol
71	CGB1	114335	Official Symbol
72	HEXB	3074	Official Symbol
73	MAD2L1BP	9587	Official Symbol
74	HYOU1	10525	Official Symbol
75	MIR629	693214	Official Symbol
76	ZNF839	55778	Official Symbol
77	ADAT1	23536	Official Symbol
78	CDC42EP1	11135	Official Symbol
79	TSGA10IP	254187	Official Symbol
80	MPL	4352	Official Symbol
81	AFF4	27125	Official Symbol
82	HMGCS1	3157	Official Symbol
83	MIR99B	407056	Official Symbol
84	PHF12	57649	Official Symbol
85	SF3A3	10946	Official Symbol
86	MIR148B	442892	Official Symbol
87	DIABLO	56616	Official Symbol
88	ODF3B	440836	Official Symbol
89	YWHAQ	10971	Official Symbol
90	FAM71E1	112703	Official Symbol
91	RUNDC1	146923	Official Symbol
92	SLC43A3	29015	Official Symbol
93	CD47	961	Official Symbol
94	POLD4	26073	Synonyms	57804 (Official Symbol)
95	CNOT2	4848	Official Symbol
96	IKZF4	64375	Official Symbol
97	GTF3A	2971	Official Symbol
98	SH2D3C	10044	Official Symbol
99	BBS9	27241	Official Symbol
100	DDX11L9	100288486	Official Symbol
101	CYB5B	80777	Official Symbol
102	SPRED2	200734	Official Symbol
103	TEX9	374618	Official Symbol
104	BCL9L	283149	Official Symbol
105	PPP1R9B	84687	Official Symbol
106	TNS4	84951	Official Symbol
107	FAM83G	644815	Official Symbol
108	SDCBP	6386	Official Symbol
109	PEX12	5193	Official Symbol
110	EDARADD	128178	Official Symbol
111	CNPY2	10330	Official Symbol
112	ANKMY2	57037	Official Symbol
113	MTG1	92170	Official Symbol
114	PVRIG	79037	Official Symbol
115	GMPR	2766	Official Symbol
116	POP7	10248	Official Symbol
117	SPATS2L	26010	Official Symbol
118	MCTS1	28985	Official Symbol
119	HSD52	729467	locusTag
120	MRGPRX1	259249	Official Symbol
121	SLC35A2	7355	Official Symbol
122	SCRT2	85508	Official Symbol
123	SPTB	6710	Official Symbol
124	GIP	2695	Official Symbol	2771 (Synonyms)
				114897 (Synonyms)
125	TNFRSF10B	8795	Official Symbol
126	PXK	54899	Official Symbol
127	LOC154761	154761	Official Symbol
128	SKA3	221150	Official Symbol
129	UBBP4	23666	Official Symbol
130	SFT2D2	375035	Official Symbol
131	STK38	11329	Official Symbol
132	VPS35	55737	Official Symbol
133	CREB3L2	64764	Official Symbol
134	NBPF1	55672	Official Symbol
135	MIR145	406937	Official Symbol
136	MGST1	4257	Official Symbol
137	APRT	353	Official Symbol
138	PLIN5	440503	Official Symbol
139	ASB1	51665	Official Symbol
140	PLEKHA5	54477	Official Symbol
141	GNG13	51764	Official Symbol
142	MCCC1	56922	Official Symbol
143	EPHX1	2052	Official Symbol
144	HTATIP2	10553	Official Symbol
145	DDX11L2	84771	Official Symbol
146	ST6GALNAC2	10610	Official Symbol
147	C19ORF12	83636	Official Symbol
148	RN7SL1	6029	Official Symbol
149	ISG20	3669	Official Symbol
150	CPEB4	80315	Official Symbol
151	CSF3R	1441	Official Symbol
152	KDM2B	84678	Official Symbol
153	TBC1D10A	83874	Official Symbol
154	RHOF	54509	Official Symbol
155	LYPD4	147719	Official Symbol
156	PYCARD	29108	Official Symbol
157	TMEM39B	55116	Official Symbol
158	DNAJC1	64215	Official Symbol
159	MAPK8IP1	9479	Official Symbol
160	LOC283335	283335	Official Symbol
161	FGD4	121512	Official Symbol
162	MEF2A	4205	Official Symbol
163	UBE2Q1	55585	Official Symbol
164	RAP1GAP	5909	Official Symbol
165	EIF5	1983	Official Symbol
166	REEP3	221035	Official Symbol
167	ADCY7	113	Official Symbol
168	SLC25A41	284427	Official Symbol
169	CEBPB	1051	Official Symbol
170	EDEM2	55741	Official Symbol
171	FBXL14	144699	Official Symbol
172	PCF11	51585	Official Symbol
173	GREB1	9687	Official Symbol
174	DGKD	8527	Official Symbol
175	ZEB1	6935	Official Symbol
176	KIF20B	9585	Official Symbol
177	LOC100129129	100129129	Official Symbol
178	TNFRSF8	943	Official Symbol
179	OIP5	11339	Official Symbol
180	XAGE2	9502	Official Symbol	728242 (Synonyms)
181	GPKOW	27238	Official Symbol
182	FBXO38	81545	Official Symbol
183	CLDN9	9080	Official Symbol
184	GTPBP10	85865	Official Symbol
185	CDR2L	30850	Official Symbol
186	PSMG4	389362	Official Symbol
187	MIR548Z	100500856	Official Symbol
188	CHRNA9	55584	Official Symbol
189	STMN3	50861	Official Symbol
190	RMND5B	64777	Official Symbol
191	PANX2	56666	Official Symbol
192	FBXO11	80204	Official Symbol
193	PPP2R3C	55012	Official Symbol
194	AMZ2P1	201283	Official Symbol
195	DDX59	83479	Official Symbol
196	CD3D	915	Official Symbol
197	SLC16A5	9121	Official Symbol
198	METTL2A	55798	Synonyms	339175 (Official Symbol)
199	STX1B	112755	Official Symbol
200	SCML2	10389	Official Symbol
201	GAR1	1258	Synonyms	54433 (Official Symbol)
202	CCL24	6369	Official Symbol
203	CCKBR	887	Official Symbol
204	CNOT6L	246175	Official Symbol
205	ADAM19	8728	Official Symbol
206	KMT5A	387893	Synonyms
207	CHSY1	22856	Official Symbol
208	BBS12	166379	Official Symbol
209	ANGEL2	90806	Official Symbol
210	MIR548A2	693126	Official Symbol
211	FOXO4	4303	Official Symbol
212	MTHFR	4524	Official Symbol
213	S100A13	6284	Official Symbol
214	LOC100288866	100288866	Official Symbol
215	MIR340	442908	Official Symbol
216	CUEDC1	404093	Official Symbol
217	TNFRSF9	3604	Official Symbol
218	KATNAL2	83473	Official Symbol
219	C1GALT1C1	29071	Official Symbol
220	IP6K2	51447	Official Symbol
221	TMEM80	283232	Official Symbol
222	EPS15	2060	Official Symbol
223	EIF1	10209	Official Symbol
224	ARID1A	8289	Official Symbol
225	ANGPTL4	51129	Official Symbol
226	ACOX1	51	Official Symbol
227	BRIX1	55299	Official Symbol
228	RAD18	56852	Official Symbol
229	PDCD4	27250	Official Symbol
230	NDUFB9	4715	Official Symbol
231	PLA2G12A	81579	Official Symbol
232	CHD4	1108	Official Symbol
233	C6ORF141	135398	Official Symbol
234	VCL	7414	Official Symbol
235	MIAT	440823	Official Symbol
236	ALDH1L1	10840	Official Symbol
237	PIM1	5292	Official Symbol	9361 (Synonyms)
238	SMARCC1	6599	Official Symbol
239	ELOVL3	83401	Official Symbol
240	BCL11A	53335	Official Symbol
241	ABI2	10152	Official Symbol
242	MTHFS	10588	Official Symbol
243	RNF216	54476	Official Symbol
244	MEAF6	64769	Official Symbol
245	TCOF1	6949	Official Symbol
246	IL1R1	3554	Official Symbol
247	EXOSC1	51013	Official Symbol
248	DGCR2	8026	Synonyms	9993 (Official Symbol)
249	CROCCP2	84809	Official Symbol
250	ATP11B	23200	Official Symbol
251	MIR3662	100500880	Official Symbol
252	POMT1	10585	Official Symbol
253	SPIN3	169981	Official Symbol
254	TLE3	7090	Official Symbol
255	TMEM219	124446	Official Symbol
256	PLIN2	123	Official Symbol
257	KRTCAP3	200634	Official Symbol
258	KLF11	8462	Official Symbol
259	B4GALT1	2683	Official Symbol
260	GMEB1	10691	Official Symbol
261	NOM1	64434	Official Symbol
262	YME1L1	10730	Official Symbol
263	NCOA3	8202	Official Symbol
264	MYL4	4635	Official Symbol
265	LOC642361	642361	Official Symbol
266	YY1AP1	55249	Official Symbol
267	ESRRA	2101	Official Symbol
268	SNN	8303	Official Symbol
269	C1QL4	338761	Official Symbol
270	SUPT16H	11198	Official Symbol
271	VIM	7431	Official Symbol
272	HSPA5	3309	Official Symbol
273	WNT6	7475	Official Symbol
274	OR52A1	23538	Official Symbol
275	VEPH1	79674	Official Symbol
276	OPN1MW	2652	Official Symbol	728458 (Synonyms)
277	SIN3B	23309	Official Symbol
278	C5ORF47	133491	Official Symbol
279	ARID5B	84159	Official Symbol
280	C1QTNF5	114902	Official Symbol
281	RAP1B	5908	Official Symbol
282	MFSD5	84975	Official Symbol
283	UBE2O	63893	Official Symbol
284	XRN1	54464	Official Symbol
285	MIG7	9878	Synonyms	723788 (Official Symbol)
286	LRRC20	55222	Official Symbol
287	EXOC7	23265	Official Symbol
288	KLF2	10365	Official Symbol
289	OXSR1	9943	Official Symbol
290	MOSPD1	56180	Official Symbol
291	DHODH	1723	Official Symbol
292	PRELID3A	10650	Synonyms
293	C11ORF58	10944	Official Symbol
294	NFE4	58160	Official Symbol
295	UXT	8409	Official Symbol
296	CFH	3075	Official Symbol
297	ZNF451	26036	Official Symbol
298	ABL2	27	Official Symbol
299	PXT1	222659	Official Symbol
300	HECW1	23072	Official Symbol
301	TMPRSS4	56649	Official Symbol
302	ART1	417	Official Symbol	10077 (Synonyms)
303	TBC1D14	57533	Official Symbol
304	GYPE	2996	Official Symbol
305	TNNI3	7137	Official Symbol
306	LARGE2	120071	Synonyms
307	CNOT6	57472	Official Symbol
308	SPRR2A	6700	Official Symbol
309	PRR5	55615	Official Symbol
310	COL16A1	1307	Official Symbol
311	NECAB2	54550	Official Symbol
312	NT5C	30833	Official Symbol
313	MRPS15	64960	Official Symbol
314	SH2D1B	117157	Official Symbol
315	SMPD1	6609	Official Symbol
316	UBE3C	9690	Official Symbol
317	WDR7	23335	Official Symbol
318	C4ORF45	152940	Official Symbol
319	ORMDL3	94103	Official Symbol
320	KLHL38	340359	Official Symbol
321	GPN2	54707	Official Symbol
322	FAM187B	148109	Official Symbol
323	STYK1	55359	Official Symbol
324	MIR423	494335	Official Symbol
325	AHSP	51327	Official Symbol
326	LOC100507477	100507477	Official Symbol
327	ZNF274	10782	Official Symbol
328	ATP13A4	84239	Official Symbol
329	CYBA	1535	Official Symbol
330	LOC100287049	100287049	Official Symbol
331	TMEM187	8269	Official Symbol
332	FGFRL1	53834	Official Symbol
333	ZNF710	374655	Official Symbol
334	ANKRD28	23243	Official Symbol
335	USP32	84669	Official Symbol
336	GNA15	2769	Official Symbol
337	SMAGP	57228	Official Symbol
338	JPX	554203	Synonyms
339	NAE1	8883	Official Symbol
340	ZSCAN29	146050	Official Symbol
341	MPV17L2	84769	Official Symbol
342	NOD1	10392	Official Symbol
343	OXNAD1	92106	Official Symbol
344	NR1I3	9970	Official Symbol
345	ABCA3	21	Official Symbol
346	ZNF600	162966	Official Symbol
347	CYBRD1	79901	Official Symbol
348	DHX34	9704	Official Symbol
349	AP3B1	8546	Official Symbol
350	AMIGO2	347902	Official Symbol
351	LIPH	3990	Synonyms	200879 (Official Symbol)
352	CLIP4	53347	Synonyms	79745 (Official Symbol)
353	MAP2K5	5607	Official Symbol
354	MIR1288	100302124	Official Symbol
355	MFAP4	4239	Official Symbol
356	TOMM6	29964	Synonyms	100188893 (Official Symbol)
357	SNRPA1	6627	Official Symbol
358	UNK	85451	Official Symbol
359	ARID1B	57492	Official Symbol
360	TMEM116	89894	Official Symbol
361	CRB2	286204	Official Symbol
362	HOMEZ	57594	Official Symbol
363	PMPCB	9512	Official Symbol
364	MTX2	10651	Official Symbol
365	CSRP2	1466	Official Symbol
366	MIR581	693166	Official Symbol
367	ACTR3B	57180	Official Symbol
368	METTL5	29081	Official Symbol
369	MBOAT4	619373	Official Symbol
370	TYMS	7298	Official Symbol
371	PRSS22	64063	Official Symbol
372	CNIH4	29097	Official Symbol
373	GPR146	115330	Official Symbol
374	AGTRAP	57085	Official Symbol
375	HSD17B14	51171	Official Symbol
376	RARG	5916	Official Symbol
377	CARD6	84674	Official Symbol
378	BCL2L13	23786	Official Symbol
379	RNPEPL1	57140	Official Symbol
380	C2ORF50	130813	Official Symbol
381	ATF2	1386	Official Symbol	2668 (Synonyms)
382	RNF115	27246	Official Symbol
383	PPP4R2	151987	Official Symbol
384	PPIP5K2	23262	Official Symbol
385	TCFL5	10732	Official Symbol
386	DHRS9	10170	Official Symbol
387	WNK1	65125	Official Symbol
388	TUBA4B	80086	Official Symbol
389	SLC25A31	83447	Official Symbol
390	TMEM39A	55254	Official Symbol
391	TMEFF1	8577	Official Symbol
392	ARHGEF11	9826	Official Symbol
393	RHOBTB3	22836	Official Symbol
394	TMED10	10972	Official Symbol
395	MRPL16	54948	Official Symbol
396	APC2	10297	Official Symbol	29882 (Synonyms)
				79085 (Synonyms)
397	DPF1	8193	Official Symbol
398	SLC39A14	23516	Official Symbol
399	GPX6	2882	Synonyms	257202 (Official Symbol)
400	GJC2	57165	Official Symbol
401	KIAA1191	57179	Official Symbol
402	TRIM41	90933	Official Symbol
403	CCDC115	84317	Official Symbol
404	C4BPB	725	Official Symbol
405	ANXA4	307	Official Symbol
406	NRBP1	29959	Official Symbol
407	ERLEC1	27248	Official Symbol
408	LRRC40	55631	Official Symbol
409	RAB32	10981	Official Symbol
410	EIF4E	1977	Official Symbol
411	PRKCG	5582	Official Symbol
412	PDAP1	11333	Official Symbol
413	IFT46	56912	Official Symbol
414	ING3	54556	Official Symbol
415	LMOD1	25802	Official Symbol
416	ZFPM1	161882	Official Symbol
417	FXYD7	53822	Official Symbol
418	SLC11A2	4891	Official Symbol
419	PYCR2	29920	Official Symbol
420	CLDN6	9074	Official Symbol
421	CPOX	1371	Official Symbol
422	HEMK1	51409	Official Symbol
423	TAL2	6887	Official Symbol
424	DENND1A	57706	Official Symbol
425	HDAC1	3065	Official Symbol
426	LRRC37A3	374819	Official Symbol
427	EPOR	2057	Official Symbol
428	YTHDF2	51441	Official Symbol
429	PFAS	5198	Official Symbol
430	TMEM91	641649	Official Symbol
431	ZC3H8	84524	Official Symbol
432	ACTC1	70	Official Symbol
433	CYGB	114757	Official Symbol
434	CDC42BPG	55561	Official Symbol
435	SCAMP5	192683	Official Symbol
436	MDN1	23195	Official Symbol
437	HSD3B7	80270	Official Symbol
438	THOC1	9984	Official Symbol
439	FAM27E3	100131997	Official Symbol
440	NKAPP1	158801	Official Symbol
441	PFN3	345456	Official Symbol
442	FLJ40194	124871	Official Symbol
443	RCN2	5955	Official Symbol	10231 (Synonyms)
444	CGB2	114336	Official Symbol
445	ZNF556	80032	Official Symbol
446	PSEN1	5663	Official Symbol
447	CNIH3	149111	Official Symbol
448	ZNF79	7633	Official Symbol
449	IQCA1L	392843	Official Symbol
450	CFP	5199	Official Symbol
451	ANXA8	244	Synonyms	653145 (Official Symbol)
452	MAD2L2	10459	Official Symbol
453	PHYHIP	9796	Official Symbol
454	POLR2E	5434	Official Symbol
455	GALNT11	63917	Official Symbol
456	TK2	7083	Synonyms	7084 (Official Symbol)
457	ENPP1	5167	Official Symbol
458	GTPBP2	54676	Official Symbol
459	TIA1	7072	Official Symbol
460	ZNF33B	7582	Official Symbol
461	CDRT4	284040	Official Symbol
462	YAF2	10138	Official Symbol
463	NPRL3	8131	Official Symbol
464	VPS36	51028	Official Symbol
465	RPL37	6167	Official Symbol
466	FBXO34	55030	Official Symbol
467	WDR76	79968	Official Symbol
468	FAM89A	375061	Official Symbol
469	CAV1	857	Official Symbol
470	SUB1	10923	Official Symbol
471	EHD4	30844	Official Symbol
472	LGALS7	3963	Official Symbol	653499 (Synonyms)
473	GLRX2	51022	Official Symbol
474	MORC3	23515	Official Symbol
475	THAP5	168451	Official Symbol
476	ARPC5	10092	Official Symbol
477	CNFN	84518	Official Symbol
478	FBLIM1	54751	Official Symbol
479	RNF126P1	376412	Official Symbol
480	SPEN	23013	Official Symbol	64783 (Synonyms)
481	GIPC3	126326	Official Symbol
482	PMF1	632	Synonyms	11243 (Official Symbol)
483	PRSS36	146547	Official Symbol
484	ELMOD2	255520	Official Symbol
485	PGBD2	267002	Official Symbol
486	BIRC2	329	Official Symbol
487	MATR3	9782	Official Symbol
488	UNC45A	55898	Official Symbol
489	RPLP1	6176	Official Symbol
490	UBE2Z	65264	Official Symbol
491	ZFP37	7539	Official Symbol
492	FAHD1	81889	Official Symbol
493	LGI4	163175	Official Symbol
494	NIPSNAP1	8508	Official Symbol
495	CCN1	890	Synonyms	3491 (Synonyms)
				5530 (Synonyms)
496	TMEM41B	440026	Official Symbol
497	C17ORF99	100141515	Official Symbol
498	CLCF1	23529	Official Symbol
499	TRIM44	54765	Official Symbol
500	RHBDL1	9028	Official Symbol
501	AMZ1	155185	Official Symbol
502	SERPIND1	3053	Official Symbol
503	KCNH3	23416	Official Symbol
504	TAFA2	338811	Synonyms
505	RTN3	10313	Official Symbol
506	SP3	560	Synonyms	6670 (Official Symbol)
507	MDGA1	266727	Official Symbol
508	MIR662	724032	Official Symbol
509	CD46	4179	Official Symbol
510	PRRT4	401399	Official Symbol
511	TAF11	6882	Official Symbol
512	CYB561D1	284613	Official Symbol
513	PIGL	9487	Official Symbol
514	NDUFS4	4724	Official Symbol
515	PTPRJ	5795	Official Symbol
516	SKIL	6498	Official Symbol
517	RGS9BP	388531	Official Symbol
518	SLC39A10	57181	Official Symbol
519	NCAPD3	23310	Official Symbol
520	PLA2G4E	123745	Official Symbol
521	TALDO1	6888	Official Symbol
522	POLD1	5424	Official Symbol
523	APOBEC3F	200316	Official Symbol
524	PAPOLG	64895	Official Symbol
525	GLIPR1L1	256710	Official Symbol
526	KCNH2	3757	Official Symbol
527	ST6GAL1	6480	Official Symbol
528	RNF113A	7737	Official Symbol
529	PPM1N	147699	Official Symbol
530	EIF3M	10480	Official Symbol
531	SETDB1	9869	Official Symbol
532	WBP4	11193	Official Symbol
533	NXPH4	11247	Official Symbol
534	GPRASP2	114928	Official Symbol
535	GOT1L1	137362	Official Symbol
536	MNT	4335	Official Symbol
537	CRCP	27297	Official Symbol
538	ENY2	56943	Official Symbol
539	NOS3	4846	Official Symbol	342977 (Synonyms)
540	B4GALT7	11285	Official Symbol
541	PPP2R5A	5525	Official Symbol
542	IGSF1	3547	Official Symbol
543	RBM7	10179	Official Symbol
544	FKBP5	2289	Official Symbol
545	COL18A1	80781	Official Symbol
546	ARAF	369	Official Symbol
547	FLNA	2316	Official Symbol
548	CCDC136	64753	Official Symbol
549	PPP1R15B	84919	Official Symbol
550	ALOX12	239	Official Symbol
551	PLCB3	5331	Official Symbol
552	AOPEP	84909	Synonyms
553	PYGO2	90780	Official Symbol
554	MORF4L2	9643	Official Symbol
555	WDR73	84942	Official Symbol
556	SCPEP1	59342	Official Symbol
557	RAB24	53917	Official Symbol
558	DCUN1D4	23142	Official Symbol
559	SGTB	54557	Official Symbol
560	SFXN1	94081	Official Symbol
561	PLXND1	23129	Official Symbol
562	HAX1	10456	Official Symbol
563	COTL1	23406	Official Symbol
564	MBD4	8930	Official Symbol
565	TNNC2	7125	Official Symbol
566	KIF3C	3797	Official Symbol
567	MIR199A1	406976	Official Symbol
568	PNPLA4	8228	Official Symbol
569	ZMAT3	64393	Official Symbol
570	EID1	23741	Official Symbol
571	CBLC	23624	Official Symbol	25974 (Synonyms)
572	KLHL18	23276	Official Symbol
573	APOBEC3C	27350	Official Symbol
574	AGO3	192669	Synonyms
575	PPP1R3D	5509	Official Symbol
576	MDH1	4190	Official Symbol
577	ARVCF	421	Official Symbol
578	HDAC7	9734	Synonyms	51564 (Official Symbol)
579	ZCRB1	85437	Official Symbol
580	PTPN7	5778	Official Symbol
581	TKT	4921	Synonyms	7086 (Official Symbol)
582	NOL12	79159	Official Symbol
583	ARL15	54622	Official Symbol
584	FANCC	2176	Official Symbol
585	TRAF3IP2	10758	Official Symbol
586	SAT1	6303	Official Symbol	10861 (Synonyms)
				81539 (Synonyms)
587	TDP2	51567	Official Symbol
588	HTR1D	3352	Official Symbol
589	SLC30A6	55676	Official Symbol
590	SLC1A5	6510	Official Symbol
591	ZDHHC19	131540	Official Symbol
592	AGPAT4	56895	Official Symbol
593	CYP4F3	4051	Official Symbol
594	MXI1	4601	Official Symbol
595	HJV	148738	Synonyms
596	TRIB3	57761	Official Symbol
597	PRKCE	5581	Official Symbol
598	KPNA2	3838	Official Symbol
599	ISOC1	51015	Official Symbol
600	STK40	83931	Official Symbol
601	DPM2	8818	Official Symbol
602	TMEM167B	56900	Official Symbol
603	MIR556	693141	Official Symbol
604	BHLHA15	168620	Official Symbol
605	ZBTB33	10009	Official Symbol
606	PLAT	5327	Official Symbol
607	WIPF3	644150	Official Symbol
608	FBXL19	54620	Official Symbol
609	BOK	666	Official Symbol
610	HSPA13	6782	Official Symbol
611	SYDE2	84144	Official Symbol
612	EFNA2	1943	Official Symbol
613	PLS1	5357	Official Symbol
614	TRMT5	57570	Official Symbol
615	RNY1	6084	Official Symbol
616	TBC1D7	51256	Official Symbol
617	UPP1	7378	Official Symbol
618	GPRIN2	9721	Official Symbol
619	PLXDC1	57125	Official Symbol
620	POLR1B	84172	Official Symbol
621	ARPC3	10094	Official Symbol
622	HACD2	201562	Synonyms
623	GALNT2	2590	Official Symbol
624	ALKBH7	84266	Official Symbol
625	NSUN4	387338	Official Symbol
626	BCL2L10	10017	Official Symbol
627	VPS37C	55048	Official Symbol
628	CIZ1	25792	Official Symbol
629	STARD3NL	83930	Official Symbol
630	MIR3675	100500876	Official Symbol
631	PDCD6IP	10015	Official Symbol
632	GALC	2581	Official Symbol
633	ZBTB6	10773	Official Symbol
634	C12ORF66	144577	Official Symbol
635	ISYNA1	51477	Official Symbol
636	APBA3	9546	Official Symbol
637	GABARAP	11337	Official Symbol
638	DOK2	9046	Official Symbol
639	LPXN	9404	Official Symbol
640	GCLC	2729	Official Symbol
641	RAP2B	5912	Official Symbol
642	SSX2IP	117178	Official Symbol
643	DRAM1	55332	Official Symbol
644	DAZAP1	26528	Official Symbol
645	APOL4	80832	Official Symbol
646	BZW1	9689	Official Symbol
647	ITLN2	142683	Official Symbol
648	TRNP1	7207	Synonyms	7217 (Synonyms)
				7218 (Synonyms)
				388610 (Official Symbol)
649	RALGAPB	57148	Official Symbol
650	CITED2	10370	Official Symbol
651	TUBB3	10381	Official Symbol
652	MIR3164	100422846	Official Symbol
653	ABCC4	10257	Official Symbol
654	OR4F21	441308	Official Symbol
655	ANXA2	302	Official Symbol
656	LAMB3	3914	Official Symbol
657	APBB1	322	Official Symbol
658	ACY1	95	Official Symbol
659	IKBKE	9641	Official Symbol
660	OR8B8	26493	Official Symbol
661	MIR3193	100422904	Official Symbol
662	LRRCC1	85444	Official Symbol
663	PPARGC1B	133522	Official Symbol
664	IRF1	3659	Official Symbol
665	ATF1	466	Official Symbol	2668 (Synonyms)
666	SNORA14A	677801	Official Symbol
667	NUP85	79902	Official Symbol
668	TAF1D	79101	Official Symbol
669	KLK4	9622	Official Symbol
670	MAML3	55534	Official Symbol
671	SLC6A9	6536	Official Symbol
672	IER5L	389792	Official Symbol
673	HEXIM2	124790	Official Symbol
674	MED11	400569	Official Symbol
675	ROR2	4920	Official Symbol	6095 (Synonyms)
676	ZNF234	10780	Official Symbol
677	SH3GLB2	56904	Official Symbol
678	FAF2	23197	Official Symbol
679	S100A1	6271	Official Symbol
680	WDTC1	23038	Official Symbol
681	C11ORF94	143678	Official Symbol
682	CLCN4	1183	Official Symbol
683	ANKRD9	122416	Official Symbol
684	EIF4EBP1	1978	Official Symbol
685	MICAL2	9645	Official Symbol
686	MICALL2	79778	Official Symbol
687	SLC35E4	339665	Official Symbol
688	MSMP	692094	Official Symbol
689	UBXN6	80700	Official Symbol
690	SPTAN1	6709	Official Symbol
691	KCNMB3	27094	Official Symbol
692	SEMA3G	56920	Official Symbol
693	TTC9B	148014	Official Symbol
694	EYA3	2140	Official Symbol
695	NKIRAS1	28512	Official Symbol
696	MIR2861	100422910	Official Symbol
697	SNORD3D	780854	Official Symbol
698	FGF13	2258	Official Symbol
699	TRIM67	440730	Official Symbol
700	KNL1	57082	Synonyms
701	JOSD2	126119	Official Symbol
702	JADE2	23338	Synonyms
703	DGKA	1606	Official Symbol
704	ZNF593	51042	Official Symbol
705	SLC22A4	6583	Official Symbol
706	ZNF782	158431	Official Symbol
707	GSN	2934	Official Symbol
708	OVCA2	124641	Official Symbol
709	CBWD2	150472	Official Symbol
710	ATP6V0A2	23545	Official Symbol
711	GOSR2	9570	Official Symbol
712	RABGGTA	5875	Official Symbol
713	NARF	26502	Official Symbol	51444 (Synonyms)
714	POLR3GL	84265	Official Symbol
715	POLR2J	5439	Official Symbol
716	XKR8	55113	Official Symbol
717	JMJD4	65094	Official Symbol
718	C2ORF68	388969	Official Symbol
719	TBC1D15	64786	Official Symbol
720	GNG4	2786	Official Symbol
721	DNAJC5G	285126	Official Symbol
722	ARL4D	379	Official Symbol
723	FBXO7	25793	Official Symbol
724	MEA1	4201	Official Symbol
725	ALKBH4	54784	Official Symbol
726	TMEM161A	54929	Official Symbol
727	OR2AE1	81392	Official Symbol
728	KISS1R	84634	Official Symbol
729	PLEKHG2	64857	Official Symbol
730	MAP3K10	4294	Official Symbol
731	ST7	7982	Official Symbol	29967 (Synonyms)
732	PRDX3	10935	Official Symbol
733	LTBP2	4053	Official Symbol	4054 (Synonyms)
734	CDH22	64405	Official Symbol
735	C1ORF159	54991	Official Symbol
736	CCR7	1236	Official Symbol
737	NFATC2	4773	Official Symbol
738	PPP1R13L	10848	Official Symbol
739	POGZ	23126	Official Symbol
740	RALGPS1	9649	Official Symbol
741	EVI5L	115704	Official Symbol
742	OST4	100128731	Official Symbol
743	MCOLN1	57192	Official Symbol
744	LOC730101	730101	Official Symbol
745	RAD51	5888	Official Symbol
746	VAC14	55697	Official Symbol
747	SFXN5	94097	Official Symbol
748	GNG10	2790	Official Symbol
749	AJUBA	84962	Synonyms
750	B3GNT6	11041	Synonyms	192134 (Official Symbol)
751	TMEM38B	55151	Official Symbol
752	GTF2I	2969	Official Symbol
753	ID1	3397	Official Symbol
754	ZNF789	285989	Official Symbol
755	HRG	3084	Synonyms	3273 (Official Symbol)
756	SLC6A4	6532	Official Symbol
757	SLC30A9	10463	Official Symbol
758	ABHD5	51099	Official Symbol
759	HSPG2	3339	Official Symbol
760	DNAJB2	3300	Official Symbol
761	ZNF746	155061	Official Symbol
762	RAI1	10743	Official Symbol
763	SCYL1	6357	Synonyms	57410 (Official Symbol)
764	THG1L	54974	Official Symbol
765	RHOG	391	Official Symbol
766	MEF2D	4209	Official Symbol
767	ICAM2	3384	Official Symbol
768	SYNJ2BP	55333	Official Symbol
769	LOC100505841	100505841	Official Symbol
770	STAT5B	6777	Official Symbol
771	PCDH1	5097	Official Symbol
772	BICD1	636	Official Symbol
773	HNRNPAB	3182	Official Symbol
774	CRYBG2	55057	Synonyms
775	HBE1	3046	Official Symbol
776	ITGAX	3687	Official Symbol
777	CARF	55602	Synonyms	79800 (Synonyms)
778	MYPOP	339344	Official Symbol
779	ACTR6	64431	Official Symbol
780	POLR2I	5438	Official Symbol
781	RFXAP	5994	Official Symbol
782	PCID2	55795	Official Symbol
783	SMARCD2	6603	Official Symbol
784	RPS6KL1	83694	Official Symbol
785	FSD2	123722	Official Symbol
786	SLC9A1	6548	Official Symbol
787	IL1B	3553	Official Symbol
788	NLRP6	171389	Official Symbol
789	RNU5B	26832	Synonyms
790	TRIM38	10475	Official Symbol
791	TMEM214	54867	Official Symbol
792	CNDP2	55748	Official Symbol
793	MAPK13	5603	Official Symbol
794	STK24	8428	Official Symbol
795	BCL3	602	Official Symbol
796	PSMG3	84262	Official Symbol
797	WNT8B	7479	Official Symbol
798	FBXO44	93611	Official Symbol
799	TNNI2	7136	Official Symbol
800	MIR3163	100423029	Official Symbol
801	DCAF12	25853	Official Symbol
802	SIDT2	51092	Official Symbol
803	LSM14B	149986	Official Symbol
804	C7ORF50	84310	Official Symbol
805	ZBTB41	360023	Official Symbol
806	NUP210	23225	Official Symbol
807	XPO7	23039	Official Symbol
808	PRKAB1	5564	Official Symbol
809	EMILIN1	11117	Official Symbol
810	SNX6	58533	Official Symbol
811	PCNA	5111	Official Symbol
812	STRBP	55342	Official Symbol
813	CYP2A7	1549	Official Symbol
814	THRB	7068	Official Symbol
815	NSUN3	63899	Official Symbol
816	AMN1	196394	Official Symbol
817	CCDC22	28952	Official Symbol
818	HUS1	3364	Official Symbol
819	PROCA1	147011	Official Symbol
820	PRKD2	25865	Official Symbol
821	TBC1D2B	23102	Official Symbol
822	ADAD2	161931	Official Symbol
823	PRPF38B	55119	Official Symbol
824	NBAS	51594	Official Symbol
825	DHX15	1665	Official Symbol
826	LTA4H	4048	Official Symbol
827	TTLL12	23170	Official Symbol
828	POLR2L	5441	Official Symbol
829	TMEM212	389177	Official Symbol
830	RBM47	54502	Official Symbol
831	C8ORF76	84933	Official Symbol
832	ATG16L1	55054	Official Symbol
833	CDH24	1016	Synonyms	64403 (Official Symbol)
834	LENEP	55891	Official Symbol
835	GSE1	23199	Synonyms
836	N4BP3	23138	Official Symbol
837	CALU	813	Official Symbol
838	RNF138	51444	Official Symbol
839	KPNA5	3841	Official Symbol
840	KLF10	7071	Official Symbol
841	HEPACAM2	253012	Official Symbol
842	TNFRSF10D	8793	Official Symbol
843	GOLIM4	27333	Official Symbol
844	NASP	4678	Official Symbol
845	STRN4	29888	Official Symbol
846	ZNF467	168544	Official Symbol
847	EEF1A1	1915	Official Symbol
848	TMEM131L	23240	Synonyms
849	CCNG1	900	Official Symbol
850	SUPT5H	6829	Official Symbol
851	RPL15	6138	Official Symbol
852	MIR3188	100422833	Official Symbol
853	MIR3936	100500865	Official Symbol
854	CCT8	10694	Official Symbol
855	KLHL15	80311	Official Symbol
856	MIR589	693174	Official Symbol
857	KIAA2013	90231	Official Symbol
858	LYL1	4066	Official Symbol
859	HPCAL1	3241	Official Symbol
860	FYTTD1	84248	Official Symbol
861	AGPAT2	10555	Official Symbol
862	CSNK2A1	1457	Official Symbol	1459 (Synonyms)
863	CLDN7	1366	Official Symbol
864	OR10AD1	121275	Official Symbol
865	BUD13	84811	Official Symbol
866	CYMP	643160	Official Symbol
867	CYP3A43	64816	Official Symbol
868	RCL1	10171	Official Symbol
869	MCTP1	79772	Official Symbol
870	MSRB2	22921	Official Symbol
871	CYB5D2	124936	Official Symbol
872	BTBD2	55643	Official Symbol
873	PDK1	5163	Official Symbol	5170 (Synonyms)
874	MARCKSL1	65108	Official Symbol
875	SELPLG	6404	Official Symbol
876	KIF3B	9371	Official Symbol
877	C20ORF202	400831	Official Symbol
878	RASGRP2	10235	Official Symbol
879	HPGD	3248	Official Symbol
880	PLK1	5347	Official Symbol
881	SPATA12	353324	Official Symbol
882	PYCR1	5831	Official Symbol
883	QSOX2	169714	Official Symbol
884	FNDC7	163479	Official Symbol
885	MIR637	693222	Official Symbol
886	GPR42	2866	Official Symbol
887	STX1A	6804	Official Symbol
888	EGFL7	51162	Official Symbol
889	RAB2B	84932	Official Symbol
890	PGRMC2	10424	Official Symbol
891	MYBL1	4603	Official Symbol
892	SPATA9	83890	Official Symbol
893	TSPAN33	340348	Official Symbol
894	PUS1	80324	Official Symbol
895	MECP2	4204	Official Symbol
896	PRR12	57479	Official Symbol
897	CIB1	10519	Official Symbol
898	NCAPH	23397	Official Symbol
899	RUFY2	55680	Official Symbol
900	RAD21	5885	Official Symbol
901	SPATA2	9825	Official Symbol
902	LAMP1	3916	Official Symbol
903	CCL27	10850	Official Symbol
904	BTK	695	Official Symbol
905	SLC25A42	284439	Official Symbol
906	PHF21A	51317	Official Symbol
907	AGTPBP1	23287	Official Symbol
908	SNAPC5	10302	Official Symbol
909	BAZ2A	11176	Official Symbol
910	RABEP2	79874	Official Symbol
911	FAH	2175	Synonyms	2184 (Official Symbol)
912	MIR135A1	406925	Official Symbol
913	GEN1	348654	Official Symbol
914	CRTAP	10491	Official Symbol
915	OXT	5020	Official Symbol
916	CTSZ	1522	Official Symbol
917	FAM83F	113828	Official Symbol
918	MTMR2	8898	Official Symbol
919	ARMC2	84071	Official Symbol
920	TBK1	29110	Official Symbol
921	SLC48A1	55652	Official Symbol
922	YIF1B	90522	Official Symbol
923	TESMIN	9633	Synonyms
924	ZNF326	284695	Official Symbol
925	CLPB	81570	Official Symbol
926	BCAP29	55973	Official Symbol
927	C1QTNF4	114900	Official Symbol
928	CABP2	51475	Official Symbol
929	ZMYM4	9202	Official Symbol
930	SLAMF6	114836	Official Symbol
931	MKLN1	4289	Official Symbol
932	HIVEP1	3096	Official Symbol
933	COPG2	26958	Official Symbol
934	PPOX	3060	Synonyms	5498 (Official Symbol)
935	UBR2	23304	Official Symbol
936	KIAA0319	9856	Official Symbol
937	ARV1	64801	Official Symbol
938	SERPINH1	871	Official Symbol
939	UQCRHL	440567	Official Symbol
940	ZNF641	121274	Official Symbol
941	SNTA1	6640	Official Symbol
942	PFKFB1	5207	Official Symbol
943	RHEBL1	121268	Official Symbol
944	ZRANB1	54764	Official Symbol
945	CLCN6	1185	Official Symbol
946	WDR86	349136	Official Symbol
947	DNPEP	23549	Official Symbol
948	MTHFD1L	25902	Official Symbol
949	ARRDC5	645432	Official Symbol
950	RAB31	11031	Official Symbol
951	POLE	5426	Official Symbol
952	HPD	3242	Official Symbol
953	DPP9	91039	Official Symbol
954	RAN	5901	Official Symbol
955	COMMD8	54951	Official Symbol
956	EFCAB2	84288	Official Symbol
957	SRRM2	23524	Official Symbol
958	DET1	55070	Official Symbol
959	SUMO2	6613	Official Symbol
960	GTPBP4	23560	Official Symbol
961	SERPINE1	5054	Official Symbol
962	NBPF6	653149	Official Symbol
963	SUMO3	6612	Official Symbol	6613 (Synonyms)
964	ADAMTS6	11174	Official Symbol
965	BLCAP	10904	Official Symbol
966	DDA1	79016	Official Symbol
967	TACSTD2	4070	Official Symbol
968	ARID3B	10620	Official Symbol
969	GTPBP3	84705	Official Symbol
970	POLH	5429	Official Symbol	10721 (Synonyms)
971	PDK2	5164	Official Symbol
972	ZNF678	339500	Official Symbol
973	SPECC1L	23384	Official Symbol
974	RDH12	145226	Official Symbol
975	GAS5	60674	Official Symbol
976	UGCG	7357	Official Symbol
977	ATP6V1E2	90423	Official Symbol
978	ATP6V0B	533	Official Symbol
979	FADS2	9415	Official Symbol
980	LSM11	134353	Official Symbol
981	MAP3K5	4217	Official Symbol
982	ACTB	60	Official Symbol
983	NFE2	4778	Official Symbol
984	KANK2	25959	Official Symbol
985	MAFK	7975	Official Symbol
986	ATP2B1	490	Official Symbol
987	MIR1538	100302119	Official Symbol
988	TUBA1C	84790	Official Symbol
989	MYC	4609	Official Symbol
990	ANPEP	290	Official Symbol
991	ACSM1	116285	Official Symbol
992	ATP1A3	478	Official Symbol
993	MCF2L2	23101	Official Symbol
994	FAM174B	400451	Official Symbol
995	ZNF843	283933	Official Symbol
996	TRIM46	80128	Official Symbol
997	BIRC7	79444	Official Symbol
998	TMEM19	55266	Official Symbol
999	S1PR4	8698	Official Symbol
1000	ICA1L	130026	Official Symbol
1001	C2ORF15	150590	Official Symbol
1002	SPATS2	65244	Official Symbol
1003	TUBB2A	7280	Official Symbol
1004	CD70	970	Official Symbol
1005	STK32C	282974	Official Symbol
1006	BEND3	57673	Official Symbol
1007	ADAM17	6868	Official Symbol
1008	TSPAN32	10077	Official Symbol
1009	IRF2BP1	26145	Official Symbol
1010	CKMT1A	1159	Synonyms	548596 (Official Symbol)
1011	MRPL53	116540	Official Symbol
1012	SHC1	6464	Official Symbol
1013	ANKRD45	339416	Official Symbol
1014	MUC1	4582	Official Symbol
1015	TIMM10	26519	Official Symbol
1016	IL13	3596	Official Symbol
1017	MIER1	57708	Official Symbol
1018	NINJ1	4814	Official Symbol
1019	GDPD3	79153	Official Symbol
1020	A2ML1	144568	Official Symbol
1021	ZNF772	400720	Official Symbol
1022	KCNN1	3780	Official Symbol
1023	MYOZ3	91977	Official Symbol
1024	ADD2	119	Official Symbol
1025	IRF6	3664	Official Symbol
1026	SUV39H1	6839	Official Symbol
1027	GTPBP1	9567	Official Symbol
1028	CXCR5	643	Official Symbol
1029	LGALS8	3964	Official Symbol
1030	BCAT1	586	Official Symbol
1031	ZKSCAN1	7586	Official Symbol
1032	IGF2BP3	10643	Official Symbol
1033	TRIM32	22954	Official Symbol
1034	WDR88	126248	Official Symbol
1035	FUBP3	8939	Official Symbol
1036	GPX1	2876	Official Symbol
1037	RCC1	1104	Official Symbol
1038	CSDC2	27254	Official Symbol
1039	POLA2	23649	Official Symbol
1040	CAMTA2	23125	Official Symbol
1041	SCAF4	57466	Synonyms
1042	BCL2L12	83596	Official Symbol
1043	WIPF2	147179	Official Symbol
1044	SYMPK	8189	Official Symbol
1045	TNFAIP8L1	126282	Official Symbol
1046	PRX	9588	Synonyms	57716 (Official Symbol)
1047	SGSM1	129049	Official Symbol
1048	MRPL40	64976	Official Symbol
1049	TGFBRAP1	9392	Official Symbol
1050	SLC25A45	283130	Official Symbol
1051	NIPA1	123606	Official Symbol
1052	FBXO46	23403	Official Symbol
1053	EED	8726	Official Symbol
1054	KDM5B	10765	Official Symbol
1055	SLC25A24	29957	Official Symbol
1056	S100PBP	64766	Official Symbol
1057	FN3K	64122	Official Symbol
1058	LRFN1	57622	Official Symbol
1059	RAET1L	154064	Official Symbol
1060	LCP1	3936	Official Symbol	9878 (Synonyms)
1061	LOC283214	283214	Official Symbol
1062	CMBL	134147	Official Symbol
1063	DCTN4	51164	Official Symbol
1064	ZNF814	730051	Official Symbol
1065	STN1	11037	Synonyms	79991 (Synonyms)
1066	CTIF	9811	Synonyms
1067	SERTAD2	9792	Official Symbol
1068	LCOR	84458	Official Symbol
1069	IRF2	3660	Official Symbol
1070	CHMP4A	29082	Official Symbol	128866 (Synonyms)
1071	CLCN5	1184	Official Symbol
1072	GPR15	2838	Official Symbol
1073	GRK7	131890	Official Symbol
1074	E2F2	1870	Official Symbol
1075	HNRNPA0	10949	Official Symbol
1076	ZNF117	51351	Official Symbol
1077	DNAJB5	25822	Official Symbol
1078	RALY	22913	Official Symbol
1079	AGFG2	3268	Official Symbol
1080	MIR141	406933	Official Symbol
1081	BCYRN1	618	Official Symbol
1082	POP5	51367	Official Symbol
1083	MSN	4478	Official Symbol
1084	TOR1AIP1	26092	Official Symbol
1085	PHC2	1912	Official Symbol
1086	HVCN1	84329	Official Symbol
1087	AIFM1	9131	Official Symbol
1088	LGALS4	3960	Official Symbol
1089	DYRK3	8444	Official Symbol
1090	IGFBP6	3489	Official Symbol
1091	EFCAB7	84455	Official Symbol
1092	PSMD8	5714	Official Symbol
1093	TMEM160	54958	Official Symbol
1094	OAZ1	4946	Official Symbol
1095	ALG14	199857	Official Symbol
1096	RHOBTB1	9886	Official Symbol
1097	C21ORF58	54058	Official Symbol
1098	SMYD4	114826	Official Symbol
1099	HSDL1	83693	Official Symbol
1100	CTDSP2	10106	Official Symbol
1101	GSTA4	2941	Official Symbol
1102	RNASE1	6035	Official Symbol
1103	MIR548N	100302152	Official Symbol
1104	CACNA1F	778	Official Symbol
1105	ELOVL7	79993	Official Symbol
1106	AIMP1	9255	Official Symbol
1107	PDZK1	5174	Official Symbol
1108	GPR83	10888	Official Symbol
1109	DSG2	1829	Official Symbol
1110	ERP44	23071	Official Symbol
1111	CDRT1	374286	Official Symbol
1112	SNAP29	9342	Official Symbol
1113	ZNF598	90850	Official Symbol
1114	MAPK8	5599	Official Symbol
1115	STAU1	6780	Official Symbol
1116	BID	637	Official Symbol
1117	CD59	966	Official Symbol
1118	ATP2A3	489	Official Symbol
1119	FPGS	2356	Official Symbol
1120	NUDT13	25961	Official Symbol
1121	CPSF4L	642843	Official Symbol
1122	ARGFX	503582	Official Symbol
1123	MECOM	2122	Official Symbol
1124	MRI1	84245	Official Symbol
1125	CD53	963	Official Symbol
1126	SACM1L	22908	Official Symbol
1127	MMGT1	93380	Official Symbol
1128	DMXL2	23312	Official Symbol
1129	CHRNA6	8973	Official Symbol
1130	SPDEF	25803	Official Symbol
1131	C1QA	712	Official Symbol
1132	DISC1	7257	Synonyms	27185 (Official Symbol)
1133	NFATC2IP	84901	Official Symbol
1134	ARL4A	10124	Official Symbol
1135	CUEDC2	79004	Official Symbol
1136	MAN1A2	10905	Official Symbol
1137	GP9	2815	Official Symbol
1138	NAALADL1	10004	Official Symbol
1139	UCP2	7351	Official Symbol
1140	PTPRS	5802	Official Symbol
1141	DCAF16	54876	Official Symbol
1142	EIF4G3	8672	Official Symbol
1143	CSF1R	1436	Official Symbol
1144	SLC14A1	6563	Official Symbol
1145	TMCO1	54499	Official Symbol
1146	NDUFAF1	51103	Official Symbol
1147	ARHGEF18	23370	Official Symbol
1148	PATL1	219988	Official Symbol
1149	C8ORF58	541565	Official Symbol
1150	UBL3	5412	Official Symbol
1151	KIFC2	90990	Official Symbol
1152	NENF	29937	Official Symbol
1153	TOR1B	27348	Official Symbol
1154	ECH1	1891	Official Symbol
1155	NIPA2	4195	Synonyms	81614 (Official Symbol)
1156	LOC100129878	100129878	Official Symbol
1157	TAF3	83860	Official Symbol
1158	KLC3	147700	Official Symbol
1159	URM1	81605	Official Symbol
1160	ZFR	51663	Official Symbol
1161	TCP10L	140290	Official Symbol
1162	DDX11L5	100287596	Official Symbol
1163	MKKS	8195	Official Symbol
1164	NIPAL3	57185	Official Symbol
1165	ATP2A2	488	Official Symbol
1166	FGF23	8074	Official Symbol
1167	SAMD11	148398	Official Symbol
1168	C10ORF99	387695	Official Symbol
1169	POU4F1	5457	Official Symbol
1170	SEMA4B	10509	Official Symbol
1171	RELA	5970	Official Symbol
1172	HEY1	23462	Official Symbol
1173	ARL9	132946	Official Symbol
1174	NUDT16L1	84309	Official Symbol
1175	IL11RA	3590	Official Symbol
1176	NAV1	89796	Official Symbol
1177	AGL	178	Official Symbol
1178	CLP1	10614	Synonyms	10978 (Official Symbol)
				81035 (Synonyms)
1179	PDE4A	5141	Official Symbol
1180	LGALS7B	653499	Official Symbol
1181	NBPF11	200030	Official Symbol	728841 (Synonyms)
1182	NUP155	9631	Official Symbol
1183	LOC648987	648987	Official Symbol
1184	MIR1180	100302256	Official Symbol
1185	SLC7A7	9056	Official Symbol
1186	CDC123	8872	Official Symbol
1187	ARHGAP19	84986	Official Symbol
1188	TPK1	27010	Official Symbol
1189	IFT52	51098	Official Symbol
1190	FETUB	26998	Official Symbol
1191	S100A2	6273	Official Symbol
1192	ZCCHC10	54819	Official Symbol
1193	CCDC93	54520	Official Symbol
1194	ZNF83	55769	Official Symbol
1195	PAQR3	152559	Official Symbol
1196	TCF25	22980	Official Symbol
1197	AKR1C2	1646	Official Symbol
1198	P2RX1	5023	Official Symbol
1199	ARL11	115761	Official Symbol
1200	PPA1	5464	Official Symbol
1201	DHDH	27294	Official Symbol
1202	GPR137	56834	Official Symbol
1203	COX6C	1345	Official Symbol
1204	DUSP13	51207	Official Symbol
1205	DDX43	55510	Official Symbol
1206	ZNF44	51710	Official Symbol
1207	DOK4	55715	Official Symbol
1208	HAP1	328	Synonyms	9001 (Official Symbol)
1209	E2F1	1869	Official Symbol
1210	SPN	6693	Official Symbol	10522 (Synonyms)
				84687 (Synonyms)
1211	FLYWCH1	84256	Official Symbol
1212	SERPINB6	5269	Official Symbol
1213	SIGMAR1	10280	Official Symbol
1214	BCL9	607	Official Symbol
1215	ITGAM	3684	Official Symbol
1216	FOSL2	2355	Official Symbol
1217	GUK1	2987	Official Symbol
1218	DHX40	79665	Official Symbol
1219	MIR942	100126331	Official Symbol
1220	MZF1	7593	Official Symbol
1221	KLHDC9	126823	Official Symbol
1222	NKPD1	284353	Official Symbol
1223	MAT2A	4144	Official Symbol
1224	ZNF580	51157	Official Symbol
1225	ENDOD1	23052	Official Symbol
1226	PDZD8	118987	Official Symbol
1227	EPC2	26122	Official Symbol
1228	ZNF319	57567	Official Symbol
1229	TRIM25	7706	Official Symbol
1230	MIR182	406958	Official Symbol
1231	NDUFC2	4718	Official Symbol
1232	AIRN	100271873	Official Symbol
1233	SRFBP1	153443	Official Symbol
1234	MYO1D	4642	Official Symbol
1235	GABARAPL2	11345	Official Symbol
1236	PIM3	415116	Official Symbol
1237	DENND3	22898	Official Symbol
1238	FKBP8	23770	Official Symbol
1239	FCN3	8547	Official Symbol
1240	CHKA	1119	Official Symbol
1241	PP2672	100130249	Official Symbol
1242	SMARCAD1	56916	Official Symbol
1243	C12ORF73	728568	Official Symbol
1244	MELK	9833	Official Symbol
1245	KREMEN2	79412	Official Symbol
1246	ACTR1B	10120	Official Symbol
1247	CALM2	801	Synonyms	805 (Official Symbol)
				808 (Synonyms)
1248	MBOAT2	129642	Official Symbol
1249	RNF139	11236	Official Symbol
1250	BPNT1	10380	Official Symbol
1251	COG1	9382	Official Symbol
1252	BCS1L	617	Official Symbol
1253	MIR190B	100126346	Official Symbol
1254	SPTA1	6708	Official Symbol
1255	B3GNT8	146712	Synonyms	374907 (Official Symbol)
1256	RBKS	64080	Official Symbol
1257	PTCH2	8643	Official Symbol
1258	USP36	57602	Official Symbol
1259	CHAD	1101	Official Symbol
1260	TMPRSS5	80975	Official Symbol
1261	GPX3	2878	Official Symbol
1262	MYEOV	26579	Official Symbol
1263	ZNRF1	84937	Official Symbol
1264	MAP7	9053	Official Symbol
1265	CCL21	6366	Official Symbol
1266	MIR671	768213	Official Symbol
1267	PSPH	5723	Official Symbol
1268	DOT1L	84444	Official Symbol
1269	C10ORF71	118461	Official Symbol
1270	PTBP1	5725	Official Symbol
1271	ZBTB44	29068	Official Symbol
1272	UBXN10	127733	Official Symbol
1273	CBFA2T3	863	Official Symbol
1274	MAVS	57506	Official Symbol
1275	MIR339	442907	Official Symbol
1276	IGSF3	3321	Official Symbol
1277	CKM	1158	Official Symbol
1278	ATF3	467	Official Symbol
1279	SH2B1	25970	Official Symbol
1280	PPP1R12C	54776	Official Symbol
1281	FFAR2	2867	Official Symbol
1282	PRSS30P	124221	Official Symbol
1283	TRIM24	8805	Official Symbol
1284	NAA25	80018	Official Symbol
1285	TIFAB	497189	Official Symbol
1286	PPP1R15A	23645	Official Symbol
1287	ZNF485	220992	Official Symbol
1288	RAX2	84839	Official Symbol
1289	PDE3B	5140	Official Symbol
1290	YWHAG	7532	Official Symbol
1291	GALNT6	11226	Official Symbol
1292	SLC41A2	84102	Official Symbol
1293	ARHGEF37	389337	Official Symbol
1294	MIR150	406942	Official Symbol
1295	MIR1303	100302284	Official Symbol
1296	DCBLD2	131566	Official Symbol
1297	TXK	7294	Official Symbol
1298	COPZ1	22818	Official Symbol
1299	TNRC18	27320	Synonyms	84629 (Official Symbol)
1300	TRIM52	84851	Official Symbol
1301	CDCP1	64866	Official Symbol
1302	GTF2IRD2	84163	Official Symbol
1303	IP6K1	9807	Official Symbol
1304	FLNC	2318	Official Symbol
1305	GALE	2582	Official Symbol
1306	PPFIA3	8541	Official Symbol
1307	ZFAND6	54469	Official Symbol
1308	TREM1	54210	Official Symbol
1309	MKI67	4288	Official Symbol
1310	HKDC1	80201	Official Symbol
1311	SLAMF1	6504	Official Symbol
1312	CDC34	997	Official Symbol
1313	ISL2	64843	Official Symbol
1314	RAC2	5880	Official Symbol
1315	STIP1	10963	Official Symbol
1316	S100A11	6282	Official Symbol
1317	SCMH1	22955	Official Symbol
1318	LAMA5	3911	Official Symbol
1319	RAB3IP	117177	Official Symbol
1320	SNORD69	692109	Official Symbol
1321	KCTD3	51133	Official Symbol
1322	AK4	205	Official Symbol
1323	RPS4X	6191	Official Symbol
1324	GNAZ	2781	Official Symbol
1325	ARRB2	409	Official Symbol
1326	WNT9A	7483	Official Symbol
1327	PRSS16	10279	Official Symbol
1328	RIOK1	83732	Official Symbol
1329	B3GNT3	10331	Official Symbol
1330	TOR1AIP2	163590	Official Symbol
1331	TMEM210	100128315	Official Symbol
1332	CAPN14	440854	Official Symbol
1333	TPP2	7174	Official Symbol
1334	FBXO6	26270	Official Symbol
1335	SPRED3	399473	Official Symbol
1336	PALMD	54873	Official Symbol
1337	NFKBIA	4792	Official Symbol
1338	CLK1	1195	Official Symbol	10229 (Synonyms)
				78989 (Synonyms)
1339	RPL13A	23521	Official Symbol
1340	VSIG4	11326	Official Symbol
1341	MIA3	375056	Official Symbol
1342	NXPH3	11248	Official Symbol
1343	TAC3	6866	Official Symbol
1344	MGAT5	4249	Official Symbol
1345	ZNF808	388558	Official Symbol
1346	CERS2	29956	Synonyms
1347	BCAR3	8412	Official Symbol
1348	STX12	23673	Official Symbol
1349	CD300LF	146722	Official Symbol
1350	DNAH12	201625	Official Symbol
1351	SFMBT2	57713	Official Symbol
1352	RWDD2B	10069	Official Symbol
1353	MTFP1	51537	Official Symbol
1354	BROX	148362	Synonyms
1355	CDK5	1020	Official Symbol
1356	RPP40	10799	Official Symbol
1357	MICALL1	85377	Official Symbol
1358	SAMD4A	23034	Official Symbol
1359	WDR59	79726	Official Symbol
1360	TIMP1	7076	Official Symbol
1361	C22ORF34	348645	Official Symbol
1362	CCDC150	284992	Official Symbol
1363	TERF2	7014	Official Symbol
1364	WSCD2	9671	Official Symbol
1365	SLCO1A2	6579	Official Symbol
1366	ADAMTS3	9508	Official Symbol
1367	TSSK3	81629	Official Symbol
1368	NOP14	8602	Official Symbol
1369	AGRP	181	Official Symbol
1370	SIGLEC12	89858	Official Symbol
1371	GABRA3	2556	Official Symbol
1372	ADIPOR1	51094	Official Symbol
1373	ENO2	2026	Official Symbol
1374	RSF1	51773	Official Symbol
1375	C1ORF116	79098	Official Symbol
1376	AVPI1	60370	Official Symbol
1377	NFATC4	4776	Official Symbol
1378	SFRP5	6425	Official Symbol
1379	AQP7	364	Official Symbol
1380	DNAI2	64446	Official Symbol
1381	CHMP5	51510	Official Symbol
1382	GMCL2	64396	Synonyms
1383	PHF20	51230	Official Symbol
1384	KIAA0513	9764	Official Symbol
1385	LCN12	286256	Official Symbol
1386	NR4A2	4929	Official Symbol
1387	CTDSPL2	51496	Official Symbol
1388	NDUFA4L2	56901	Official Symbol
1389	ZFP41	286128	Official Symbol
1390	CST6	1474	Official Symbol	1476 (Synonyms)
1391	USP49	25862	Official Symbol
1392	PDLIM1	9124	Official Symbol
1393	PKMYT1	9088	Official Symbol
1394	TEAD1	7003	Official Symbol
1395	CGNL1	84952	Official Symbol
1396	SESN2	83667	Official Symbol
1397	FBXO21	23014	Official Symbol
1398	IMPDH1	3614	Official Symbol	727833 (Synonyms)
1399	MEX3D	399664	Official Symbol
1400	PPDPF	79144	Official Symbol
1401	GLI1	2735	Official Symbol
1402	MPZL1	9019	Official Symbol
1403	C12ORF76	400073	Official Symbol
1404	ZC3HC1	51530	Official Symbol
1405	LRPPRC	10128	Official Symbol
1406	SULT2A1	6822	Official Symbol
1407	PPM1F	9647	Official Symbol
1408	MIR199B	406978	Official Symbol
1409	TMEM138	51524	Official Symbol
1410	SULT1A3	6818	Official Symbol	445329 (Synonyms)
1411	C19ORF54	284325	Official Symbol
1412	GZMM	3004	Official Symbol
1413	LAX1	54900	Official Symbol
1414	MRGBP	55257	Synonyms
1415	TMEM119	338773	Official Symbol
1416	MRPL41	64975	Official Symbol
1417	UVRAG	7405	Official Symbol
1418	DCSTAMP	81501	Synonyms
1419	QPCTL	54814	Official Symbol
1420	GRAPL	400581	Official Symbol
1421	CLPP	8192	Official Symbol
1422	AREG	374	Official Symbol
1423	AKAP11	11215	Official Symbol
1424	MYBPC3	4607	Official Symbol
1425	BEST1	7439	Official Symbol
1426	MRPS18A	55168	Official Symbol
1427	KLK13	26085	Official Symbol
1428	TXNDC2	84203	Official Symbol
1429	RUNX1T1	862	Official Symbol
1430	TMEM105	284186	Official Symbol
1431	NQO2	4835	Official Symbol
1432	RTN4RL2	349667	Official Symbol
1433	C3ORF38	285237	Official Symbol
1434	CAMK2N2	94032	Official Symbol
1435	PRSS27	83886	Official Symbol
1436	ATG12	9140	Official Symbol
1437	STK17A	9263	Official Symbol
1438	TIGAR	57103	Synonyms
1439	TEAD3	7005	Official Symbol
1440	GDPD4	220032	Official Symbol
1441	ST8SIA6	338596	Official Symbol
1442	PPP3CC	5533	Official Symbol
1443	BMPR1A	657	Official Symbol
1444	CYB561	1534	Official Symbol
1445	KIF5A	3798	Official Symbol
1446	FSCN1	6624	Official Symbol
1447	MYL12B	103910	Official Symbol
1448	MIR3679	100500878	Official Symbol
1449	PCBP4	57060	Official Symbol
1450	PPP1R3E	90673	Official Symbol
1451	CLIP3	25999	Official Symbol
1452	ZFP62	643836	Official Symbol
1453	GPSM2	29899	Official Symbol
1454	EFNA4	1945	Official Symbol
1455	TES	26136	Official Symbol
1456	ELOVL6	79071	Official Symbol
1457	PSAP	5660	Official Symbol	23787 (Synonyms)
				653509 (Synonyms)
				729238 (Synonyms)
1458	PLK3	1263	Official Symbol
1459	ABCC5	10057	Official Symbol
1460	ZNF321P	399669	Synonyms
1461	DUSP12	11266	Official Symbol
1462	ZNF213	7760	Official Symbol
1463	APOBEC2	10930	Official Symbol
1464	CCDC159	126075	Official Symbol
1465	SCUBE1	80274	Official Symbol
1466	LMBR1	64327	Official Symbol
1467	ACAA2	10449	Official Symbol
1468	RAB11FIP2	22841	Official Symbol
1469	IL5	3567	Official Symbol
1470	ZNF347	84671	Official Symbol
1471	AP3B2	8120	Official Symbol
1472	RAB14	51552	Official Symbol
1473	HCN2	610	Official Symbol
1474	USP25	29761	Official Symbol
1475	TTC8	123016	Official Symbol
1476	LRRC47	57470	Official Symbol
1477	ARL5B	221079	Official Symbol
1478	ZDHHC17	23390	Official Symbol
1479	TYW1B	441250	Official Symbol
1480	CCT8L2	150160	Official Symbol
1481	DYRK1A	1859	Official Symbol
1482	MYBPHL	343263	Official Symbol
1483	PRG2	5553	Official Symbol	7837 (Synonyms)
				79948 (Synonyms)
1484	SPTBN5	51332	Official Symbol
1485	PLEKHG4	25894	Official Symbol
1486	CROCCP3	114819	Official Symbol
1487	NXT1	29107	Official Symbol
1488	COL6A4P1	344875	Official Symbol
1489	NMU	10874	Official Symbol
1490	IQCH	64799	Official Symbol	128153 (Synonyms)
1491	REXO1	57455	Official Symbol
1492	ISG15	9636	Official Symbol
1493	TDG	6996	Official Symbol
1494	CLTB	1212	Official Symbol
1495	IFI6	2537	Official Symbol
1496	TIPIN	54962	Official Symbol
1497	FUNDC2	65991	Official Symbol
1498	SSBP2	23635	Official Symbol
1499	AP1AR	55435	Official Symbol
1500	MIR550B1	100500883	Official Symbol
1501	CAPG	822	Official Symbol	64151 (Synonyms)
1502	MIR3139	100423017	Official Symbol
1503	LOC440300	440300	Official Symbol
1504	MLF1	4291	Official Symbol
1505	GK5	256356	Official Symbol
1506	EXOSC9	5393	Official Symbol
1507	TRIT1	54802	Official Symbol
1508	LOC100288846	100288846	Official Symbol
1509	PARD3B	117583	Official Symbol
1510	NAIF1	203245	Official Symbol
1511	ZNF592	9640	Official Symbol
1512	PSME1	5720	Official Symbol
1513	GJD3	125111	Official Symbol
1514	STRN	6801	Official Symbol
1515	ZBTB34	403341	Official Symbol
1516	SHBG	6462	Official Symbol
1517	TMEM185B	79134	Official Symbol
1518	RPL41	6171	Official Symbol
1519	RWDD2A	112611	Official Symbol
1520	ZNF354B	117608	Official Symbol
1521	LRRC8B	23507	Official Symbol
1522	C11ORF1	64776	Official Symbol
1523	LOC100288175	100288175	Official Symbol
1524	BOD1	91272	Official Symbol
1525	SPA17	53340	Official Symbol
1526	TMEM120A	83862	Official Symbol
1527	TRIM63	84676	Official Symbol
1528	GPR89B	51463	Official Symbol	653519 (Synonyms)
1529	KCNC3	3748	Official Symbol
1530	ARHGAP28	79822	Official Symbol
1531	LOC100507283	100507283	Official Symbol
1532	PTGFRN	5738	Official Symbol
1533	NTSR2	23620	Official Symbol
1534	GPR32	2854	Official Symbol
1535	PIP5KL1	138429	Official Symbol
1536	ZNF25	219749	Official Symbol
1537	PTPRVP	148713	Official Symbol
1538	CEBPE	1053	Official Symbol
1539	ZNF500	26048	Official Symbol
1540	GIGYF1	64599	Official Symbol
1541	PEAR1	375033	Official Symbol
1542	CTSB	1508	Official Symbol
1543	NUCKS1	64710	Official Symbol
1544	SNORD118	727676	Official Symbol
1545	ALDOB	229	Official Symbol
1546	BBIP1	92482	Synonyms
1547	WSB1	26118	Official Symbol
1548	TOM1	10043	Official Symbol
1549	ZNF148	7707	Official Symbol
1550	MAP3K4	4216	Official Symbol
1551	RNU4ATAC	100151683	Official Symbol
1552	KLHL30	377007	Official Symbol
1553	PTPRF	5792	Official Symbol
1554	HEPH	9843	Official Symbol
1555	SIGLEC9	27180	Official Symbol
1556	VANGL1	81839	Official Symbol
1557	HDC	3067	Official Symbol	51696 (Synonyms)
1558	ACTG1	71	Official Symbol
1559	PTPN23	25930	Official Symbol
1560	AMBRA1	55626	Official Symbol
1561	FOXD2	2306	Official Symbol
1562	CYP2S1	29785	Official Symbol
1563	TBC1D13	54662	Official Symbol
1564	SEMA7A	8482	Official Symbol
1565	UBE2I	7329	Official Symbol
1566	GTPBP8	29083	Official Symbol
1567	SLC6A5	6530	Synonyms	9152 (Official Symbol)
1568	LOC388282	388282	Official Symbol
1569	SLC25A13	10165	Official Symbol
1570	BEND7	222389	Official Symbol
1571	SLFN5	162394	Official Symbol
1572	THEM4	117145	Official Symbol
1573	PLEKHF1	79156	Official Symbol
1574	TUBB1	81027	Official Symbol	203068 (Synonyms)
1575	PLEKHM3	389072	Official Symbol
1576	MDK	4192	Official Symbol	10305 (Synonyms)
1577	CHPT1	56994	Official Symbol
1578	FAM111A	63901	Official Symbol
1579	SEMA6B	10501	Official Symbol
1580	OSM	5008	Official Symbol	83605 (Synonyms)
1581	UBE4A	9354	Official Symbol
1582	KPNB1	3837	Official Symbol
1583	GPR3	2827	Official Symbol
1584	MIR21	406991	Official Symbol
1585	AFP	174	Official Symbol	7726 (Synonyms)
1586	OR7G1	125962	Official Symbol
1587	NLE1	54475	Official Symbol
1588	SIK3	23387	Official Symbol
1589	ST8SIA2	8128	Official Symbol
1590	FAM168A	23201	Official Symbol
1591	CDHR1	92211	Official Symbol
1592	NBPF20	641590	Official Symbol
1593	MYL7	58498	Official Symbol
1594	RACK1	10399	Synonyms
1595	IRX5	10265	Official Symbol
1596	SRP9	6726	Official Symbol
1597	SRR	63826	Official Symbol
1598	IKZF1	10320	Official Symbol
1599	C18ORF32	497661	Official Symbol
1600	PRDX1	5052	Official Symbol
1601	EVPLL	645027	Official Symbol
1602	SORBS1	10580	Official Symbol
1603	PPP1R14A	94274	Official Symbol
1604	PRG4	10216	Official Symbol	23572 (Official Symbol)
				64748 (Synonyms)
1605	REV3L	5980	Official Symbol
1606	PRR19	284338	Official Symbol
1607	RAB43	339122	Official Symbol
1608	RAPGEFL1	51195	Official Symbol
1609	ATP6V1G1	9550	Official Symbol
1610	FAM8A1	51439	Official Symbol
1611	POLD3	10714	Official Symbol
1612	COMT	1312	Official Symbol
1613	PJVK	494513	Synonyms
1614	CTCFL	140690	Official Symbol
1615	TREML4	285852	Official Symbol
1616	C2CD4D	100191040	Official Symbol
1617	DCAF13	25879	Official Symbol
1618	CD320	51293	Official Symbol
1619	AARS2	57505	Official Symbol
1620	TBX19	9095	Official Symbol
1621	CLYBL	171425	Official Symbol
1622	NAN	11280	Synonyms
1623	RAB3GAP2	25782	Official Symbol
1624	MRPL38	64978	Official Symbol
1625	CPNE5	57699	Official Symbol
1626	MYH10	4628	Official Symbol
1627	UTP3	57050	Official Symbol
1628	FECH	2235	Official Symbol
1629	TNIP2	79155	Official Symbol
1630	TMEM9	252839	Official Symbol
1631	FBL	2091	Official Symbol
1632	MFN1	55669	Official Symbol
1633	NQO1	1728	Official Symbol
1634	TM7SF2	7108	Official Symbol
1635	TMEM179B	374395	Official Symbol
1636	VTI1B	10490	Official Symbol
1637	PTGES2	80142	Official Symbol
1638	PIR	8544	Official Symbol
1639	SECISBP2	79048	Official Symbol
1640	LOXL3	84695	Official Symbol
1641	RAB9A	9367	Official Symbol
1642	ZNF688	146542	Official Symbol
1643	SMOX	54498	Official Symbol
1644	NF1	4763	Official Symbol
1645	PLEK2	26499	Official Symbol
1646	FANCL	55120	Official Symbol
1647	OAZ2	4947	Official Symbol
1648	GGT7	2686	Official Symbol
1649	DSTYK	25778	Official Symbol
1650	PCSK7	9159	Official Symbol
1651	EPC1	80314	Official Symbol
1652	TMOD1	7111	Official Symbol
1653	RRM2	6241	Official Symbol
1654	GNG7	2788	Official Symbol
1655	PHF3	23469	Official Symbol
1656	CA8	767	Official Symbol
1657	NBEAL2	23218	Official Symbol
1658	CA5B	11238	Official Symbol
1659	PANK3	79646	Official Symbol
1660	MOV10	4343	Official Symbol
1661	PTGIR	5739	Official Symbol
1662	ATP13A2	23400	Official Symbol
1663	VGF	7425	Official Symbol
1664	AVPR2	554	Official Symbol
1665	TXN2	25828	Official Symbol
1666	TMBIM1	64114	Official Symbol
1667	KLF1	10661	Official Symbol
1668	CBX2	84733	Official Symbol
1669	IMPA1	3612	Official Symbol
1670	CYB5RL	606495	Official Symbol
1671	C9ORF16	79095	Official Symbol
1672	DAPK1	1612	Official Symbol
1673	SIGLEC8	27181	Official Symbol
1674	GDF10	2662	Official Symbol
1675	C15ORF39	56905	Official Symbol
1676	MFGE8	4240	Official Symbol
1677	ACTN3	89	Official Symbol
1678	USP22	23326	Official Symbol
1679	PICALM	8301	Official Symbol
1680	CDC25B	994	Official Symbol
1681	SLC25A38	54977	Official Symbol
1682	TBC1D30	23329	Official Symbol
1683	WASF2	10163	Official Symbol
1684	MEX3B	84206	Official Symbol
1685	LYPD3	27076	Official Symbol
1686	PAFAH2	5051	Official Symbol
1687	ANKRD40	91369	Official Symbol
1688	OBSL1	23363	Official Symbol
1689	STAP2	55620	Official Symbol
1690	PARP12	64761	Official Symbol
1691	PLCL1	5334	Official Symbol
1692	ADAR	103	Official Symbol
1693	CDK5RAP2	55755	Official Symbol
1694	PIGM	93183	Official Symbol
1695	RAB33A	9363	Official Symbol
1696	PFKP	5214	Official Symbol
1697	TTPAL	79183	Official Symbol
1698	SLC5A11	115584	Official Symbol
1699	PGM2	55276	Official Symbol
1700	SGPL1	8879	Official Symbol
1701	CCDC8	83987	Official Symbol
1702	CDCA7L	55536	Official Symbol
1703	LATS1	9113	Official Symbol
1704	RNU12	26823	Synonyms	267010 (Official Symbol)
1705	LOC100505585	100505585	Official Symbol
1706	BPGM	669	Official Symbol
1707	LCA5	167691	Official Symbol
1708	PIAS3	10401	Official Symbol
1709	CDKN2AIPNL	91368	Official Symbol
1710	MRPS10	55173	Official Symbol
1711	SYCN	342898	Official Symbol
1712	SNX21	90203	Official Symbol
1713	CCL26	10344	Official Symbol
1714	ZNF714	148206	Official Symbol
1715	CSTB	1476	Official Symbol
1716	MLLT11	10962	Official Symbol
1717	CMTM6	54918	Official Symbol
1718	DSN1	79980	Official Symbol
1719	JUP	3728	Official Symbol
1720	SLC38A5	92745	Official Symbol
1721	ODR4	54953	Synonyms
1722	MIR3141	100422950	Official Symbol
1723	LONP1	9361	Official Symbol
1724	TIAL1	7073	Official Symbol
1725	RSRC1	51319	Official Symbol
1726	MBOAT1	154141	Official Symbol
1727	OSBP2	23762	Official Symbol
1728	RNF145	153830	Official Symbol
1729	ITPKA	3706	Official Symbol
1730	MIR1206	100302170	Official Symbol
1731	TULP2	7288	Official Symbol
1732	INTS1	26173	Official Symbol
1733	THUMPD1	55623	Official Symbol
1734	UHRF1BP1L	23074	Official Symbol
1735	LANCL2	55915	Official Symbol
1736	CNKSR1	10256	Official Symbol
1737	LHFPL2	10184	Official Symbol
1738	ACADVL	37	Official Symbol
1739	GDPD5	81544	Official Symbol
1740	TUBA1B	10376	Official Symbol
1741	GJB7	375519	Official Symbol
1742	FEM1B	10116	Official Symbol
1743	RAB19	401409	Official Symbol
1744	MBD3	53615	Official Symbol	64180 (Synonyms)
1745	TOR1A	1861	Official Symbol
1746	PPAT	5471	Official Symbol	80347 (Synonyms)
1747	CDHR2	54825	Official Symbol
1748	TMEM17	200728	Official Symbol
1749	KLK9	284366	Official Symbol
1750	CXORF65	158830	Official Symbol
1751	MEIG1	644890	Official Symbol
1752	OSBPL10	114884	Official Symbol
1753	ACY3	91703	Official Symbol
1754	CAPZB	832	Official Symbol
1755	STK17B	9262	Official Symbol
1756	VAMP4	8674	Official Symbol
1757	EARS2	124454	Official Symbol
1758	ERI1	90459	Official Symbol
1759	HJURP	55355	Official Symbol
1760	SMPDL3B	27293	Official Symbol
1761	FTL	2512	Official Symbol
1762	C10ORF55	414236	Official Symbol
1763	SHISA4	149345	Official Symbol
1764	CDKL3	51265	Official Symbol
1765	FAM168B	130074	Official Symbol
1766	GLTP	51228	Official Symbol
1767	CA12	771	Official Symbol
1768	SENP2	7341	Synonyms	59343 (Official Symbol)
1769	MIR183	406959	Official Symbol
1770	MIR4309	100422954	Official Symbol
1771	ABHD4	63874	Official Symbol
1772	ZC3H6	376940	Official Symbol
1773	PCM1	4152	Synonyms	5108 (Official Symbol)
1774	ASH2L	9070	Official Symbol
1775	RFX3	5991	Official Symbol
1776	CD52	1043	Official Symbol
1777	SATB2	23314	Official Symbol
1778	AIG1	51390	Official Symbol
1779	DPY19L2P3	442524	Official Symbol
1780	ZNF846	162993	Official Symbol
1781	THUMPD2	80745	Official Symbol
1782	RAD52	5893	Official Symbol
1783	GRTP1	79774	Official Symbol
1784	KLK12	43849	Official Symbol
1785	MRC2	9902	Official Symbol
1786	COX15	1355	Official Symbol
1787	DCTPP1	79077	Official Symbol
1788	THEMIS2	9473	Synonyms
1789	CD22	933	Official Symbol
1790	N4BP2	55728	Official Symbol
1791	OSBP	5007	Official Symbol
1792	ATL1	51062	Official Symbol
1793	ZGLP1	100125288	Official Symbol
1794	FAM91A1	157769	Official Symbol
1795	C11ORF21	29125	Official Symbol
1796	ARHGAP12	94134	Official Symbol
1797	SRC	6714	Official Symbol
1798	OGA	10724	Synonyms
1799	GSR	2936	Official Symbol
1800	MIR326	442900	Official Symbol
1801	TGIF1	7050	Official Symbol
1802	ATP6V1C1	528	Official Symbol
1803	DEGS1	8560	Official Symbol
1804	MIR4276	100423042	Official Symbol
1805	NDUFA12	55967	Official Symbol
1806	MPRIP	23164	Official Symbol
1807	SCUBE3	222663	Official Symbol
1808	PRKAB2	5565	Official Symbol
1809	LOC100506691	100506691	Official Symbol
1810	RPL22L1	200916	Official Symbol
1811	CDKN2AIP	55602	Official Symbol
1812	ELAVL1	1994	Official Symbol
1813	HIP1R	9026	Official Symbol
1814	FAM193A	8603	Official Symbol
1815	NUP35	129401	Official Symbol
1816	RHBDL3	162494	Official Symbol
1817	PLEKHH3	79990	Official Symbol
1818	COMMD7	149951	Official Symbol
1819	EBLN1	340900	Official Symbol
1820	VEZT	55591	Official Symbol
1821	NBL1	4681	Official Symbol
1822	PDXK	8566	Official Symbol
1823	LIG3	3980	Official Symbol	121227 (Synonyms)
1824	UBFD1	56061	Official Symbol
1825	SSH1	54434	Official Symbol
1826	PRELID1	27166	Official Symbol
1827	COL4A6	1288	Official Symbol
1828	ZNHIT1	10467	Official Symbol
1829	SIRT2	22933	Official Symbol
1830	SH3BP5	9467	Official Symbol
1831	PACSIN2	11252	Official Symbol
1832	SLC39A3	29985	Official Symbol
1833	LGR6	59352	Official Symbol
1834	SNCG	6623	Official Symbol
1835	TNIP1	10318	Official Symbol
1836	RNF123	63891	Official Symbol
1837	NT5DC3	51559	Official Symbol
1838	HSD17B12	51144	Official Symbol
1839	THAP6	152815	Official Symbol
1840	FLCN	201163	Official Symbol
1841	PPP1R16B	26051	Official Symbol
1842	CECR2	27443	Official Symbol
1843	CAPN2	824	Official Symbol
1844	FUZ	80199	Official Symbol
1845	RPS14	6208	Official Symbol
1846	SMS	6611	Official Symbol	10743 (Synonyms)
1847	PGAP1	80055	Official Symbol
1848	MIR657	724027	Official Symbol
1849	FBXW7	55294	Official Symbol
1850	OPA1	4976	Official Symbol	9968 (Synonyms)
1851	ZNF778	197320	Official Symbol
1852	ITPR3	3710	Official Symbol
1853	POFUT1	23509	Official Symbol
1854	SP9	100131390	Official Symbol
1855	PTPRH	5794	Official Symbol
1856	TACR2	6865	Official Symbol
1857	KIAA1586	57691	Official Symbol
1858	PDLIM4	8572	Official Symbol
1859	EPHB4	2050	Official Symbol
1860	PLEC	5339	Official Symbol
1861	DUSP1	1843	Official Symbol	11266 (Synonyms)
1862	ABCB10	23456	Official Symbol
1863	RNF20	56254	Official Symbol
1864	IGLON5	402665	Official Symbol
1865	ARFGEF2	10564	Official Symbol
1866	DMBX1	127343	Official Symbol
1867	BAIAP3	8938	Official Symbol
1868	PEX14	5195	Official Symbol
1869	CXCL2	2920	Official Symbol
1870	RBCK1	10616	Official Symbol
1871	PLEKHM2	23207	Official Symbol
1872	SNX2	6643	Official Symbol
1873	ASIC1	41	Synonyms
1874	TTC21A	199223	Official Symbol
1875	SNORD96A	619571	Official Symbol
1876	CCDC24	149473	Official Symbol
1877	MFAP1	4236	Official Symbol
1878	MLXIP	22877	Official Symbol
1879	USP9X	8239	Official Symbol
1880	PTPN11	5781	Official Symbol
1881	IGF2R	3482	Official Symbol
1882	MIR3128	100422824	Official Symbol
1883	MIR1290	100302276	Official Symbol
1884	PIGO	84720	Official Symbol
1885	EEA1	8411	Official Symbol
1886	NYX	60506	Official Symbol
1887	PTK2B	2185	Official Symbol
1888	MRGPRG	386746	Official Symbol
1889	SP2	6668	Official Symbol
1890	PDE6D	5147	Official Symbol
1891	SLC19A2	10560	Official Symbol
1892	PRKAA1	5562	Official Symbol
1893	FIBCD1	84929	Official Symbol
1894	SYNGR2	9144	Official Symbol
1895	CTNNAL1	8727	Official Symbol
1896	PREPL	9581	Official Symbol
1897	LSM10	84967	Official Symbol
1898	MIR155	406947	Official Symbol
1899	SLC25A4	291	Official Symbol
1900	LRRC27	80313	Official Symbol
1901	TBCE	6905	Official Symbol
1902	WTAP	9589	Official Symbol
1903	RCOR3	55758	Official Symbol
1904	PITPNC1	26207	Official Symbol
1905	TDRG1	732253	Official Symbol
1906	COQ5	84274	Official Symbol
1907	MATN1	4146	Official Symbol
1908	EHF	26298	Official Symbol
1909	MLLT10	8028	Official Symbol
1910	BLOC1S2	282991	Official Symbol
1911	LOC100128325	100128325	Official Symbol
1912	NADK	65220	Official Symbol
1913	CENPC	1060	Synonyms	1061 (Synonyms)
1914	DHH	50846	Official Symbol
1915	SOX12	6666	Official Symbol
1916	NDUFA13	51079	Official Symbol
1917	MED15	51586	Official Symbol
1918	KDM6B	23135	Official Symbol
1919	TRPA1	8989	Official Symbol
1920	SYT5	6861	Official Symbol
1921	APOL3	23780	Synonyms	80833 (Official Symbol)
1922	ARHGEF12	23365	Official Symbol
1923	RLN3	117579	Official Symbol
1924	AP1M2	10053	Official Symbol
1925	ASIC3	9311	Synonyms
1926	PHF19	26147	Official Symbol
1927	USP48	84196	Official Symbol
1928	RAB7B	338382	Official Symbol
1929	DOCK6	57572	Official Symbol
1930	SLC22A7	10864	Official Symbol
1931	MIR639	693224	Official Symbol
1932	DCHS1	8642	Official Symbol
1933	LEF1	51176	Official Symbol
1934	ARHGAP5	394	Official Symbol
1935	ITPRIPL2	162073	Official Symbol
1936	RICTOR	253260	Official Symbol
1937	RAB1A	5861	Official Symbol
1938	TTC32	130502	Official Symbol
1939	MMADHC	27249	Official Symbol
1940	CORO1C	23603	Official Symbol
1941	SLC6A6	6533	Official Symbol
1942	PTPN4	5775	Official Symbol
1943	TP53INP2	58476	Official Symbol
1944	NME2	4831	Official Symbol
1945	POC5	134359	Official Symbol
1946	SMYD2	56950	Official Symbol
1947	HTR6	3362	Official Symbol
1948	TUBG2	27175	Official Symbol
1949	C2CD2L	9854	Official Symbol
1950	ZNF12	7559	Official Symbol
1951	IL15RA	3601	Official Symbol
1952	PAQR6	79957	Official Symbol
1953	CHMP6	79643	Official Symbol
1954	C16ORF87	388272	Official Symbol
1955	NME6	10201	Official Symbol
1956	KIAA0319L	79932	Official Symbol
1957	PRKACG	5568	Official Symbol
1958	CLIP2	7461	Official Symbol
1959	MAP2K2	5605	Official Symbol
1960	MDS2	259283	Official Symbol
1961	TAGLN2	8407	Official Symbol
1962	APOC1	341	Official Symbol
1963	FZD2	2535	Official Symbol
1964	DBN1	1627	Official Symbol
1965	IDS	3423	Official Symbol
1966	DCLRE1B	64858	Official Symbol
1967	SHB	6461	Official Symbol
1968	ZNF764	92595	Official Symbol
1969	TET1	80312	Official Symbol
1970	CNOT4	4850	Official Symbol
1971	SS18L2	51188	Official Symbol
1972	TXNRD1	7296	Official Symbol
1973	SYT3	84258	Official Symbol
1974	TMED9	54732	Official Symbol
1975	ZNF572	137209	Official Symbol
1976	IPPK	64768	Official Symbol
1977	DLST	1743	Official Symbol
1978	NBEAL1	65065	Official Symbol
1979	WEE1	7465	Official Symbol
1980	SRXN1	140809	Official Symbol
1981	PCBP1	5093	Official Symbol
1982	PARD6B	84612	Official Symbol
[truncated: 2,750 more rows]

## Sheet: PANTHER analysis_common peaks
Analysis Type:	PANTHER Overrepresentation Test (Released 20210224)
Annotation Version and Release Date:	GO Ontology database DOI: 10.5281/zenodo.5080993 Released 2021-07-02
Analyzed List:	upload_1 (Homo sapiens)
Reference List:	Homo sapiens (all genes in database)
Test Type:	FISHER
Correction:	FDR
GO biological process complete	Homo sapiens - REFLIST (20595)	upload_1 (2418)	upload_1 (expected)	upload_1 (over/under)	upload_1 (fold Enrichment)	upload_1 (raw P-value)	upload_1 (FDR)
cell redox homeostasis (GO:0045454)	36	15	4.23	+	3.55	0.000162	0.0217
cellular response to oxidative stress (GO:0034599)	224	61	26.3	+	2.32	5.39e-08	2.5e-05
cellular response to chemical stress (GO:0062197)	269	69	31.58	+	2.18	8.08e-08	3.44e-05
response to hydrogen peroxide (GO:0042542)	121	31	14.21	+	2.18	0.000274	0.0345
response to oxidative stress (GO:0006979)	383	93	44.97	+	2.07	3.61e-09	2.47e-06
regulation of actin filament polymerization (GO:0030833)	174	42	20.43	+	2.06	7.81e-05	0.0117
response to reactive oxygen species (GO:0000302)	186	42	21.84	+	1.92	0.000294	0.0362
regulation of actin filament organization (GO:0110053)	277	56	32.52	+	1.72	0.000405	0.0466
regulation of actin cytoskeleton organization (GO:0032956)	358	68	42.03	+	1.62	0.00043	0.0487
regulation of actin filament-based process (GO:0032970)	397	74	46.61	+	1.59	0.000447	0.0495
positive regulation of hydrolase activity (GO:0051345)	588	105	69.04	+	1.52	0.000118	0.0164
programmed cell death (GO:0012501)	941	166	110.48	+	1.5	2.13e-06	0.000589
cell death (GO:0008219)	977	171	114.71	+	1.49	2e-06	0.000562
apoptotic process (GO:0006915)	904	158	106.14	+	1.49	6.04e-06	0.00136
regulation of cellular catabolic process (GO:0031329)	813	141	95.45	+	1.48	3.08e-05	0.00557
intracellular protein transport (GO:0006886)	689	116	80.89	+	1.43	0.000431	0.0485
negative regulation of cellular protein metabolic process (GO:0032269)	963	162	113.06	+	1.43	2.71e-05	0.00502
regulation of catabolic process (GO:0009894)	956	160	112.24	+	1.43	3.92e-05	0.00685
negative regulation of signaling (GO:0023057)	1298	217	152.39	+	1.42	1.73e-06	0.000505
negative regulation of cell communication (GO:0010648)	1294	215	151.92	+	1.42	2.57e-06	0.000663
phosphorylation (GO:0016310)	874	144	102.61	+	1.4	0.000199	0.0263
negative regulation of signal transduction (GO:0009968)	1197	197	140.54	+	1.4	1.18e-05	0.00252
nitrogen compound transport (GO:0071705)	1578	259	185.27	+	1.4	5.42e-07	0.000182
protein transport (GO:0015031)	1183	194	138.89	+	1.4	1.61e-05	0.00322
response to organonitrogen compound (GO:0010243)	984	161	115.53	+	1.39	0.000111	0.0156
regulation of hydrolase activity (GO:0051336)	1033	168	121.28	+	1.39	0.000106	0.0152
negative regulation of protein metabolic process (GO:0051248)	1029	167	120.81	+	1.38	0.000125	0.0173
establishment of protein localization (GO:0045184)	1273	206	149.46	+	1.38	2.03e-05	0.00394
intracellular transport (GO:0046907)	1248	199	146.52	+	1.36	6.49e-05	0.0102
phosphate-containing compound metabolic process (GO:0006796)	1760	280	206.64	+	1.36	1.79e-06	0.000513
organic substance transport (GO:0071702)	1927	304	226.24	+	1.34	1.07e-06	0.000331
phosphorus metabolic process (GO:0006793)	1785	281	209.57	+	1.34	3.58e-06	0.00088
negative regulation of nitrogen compound metabolic process (GO:0051172)	2381	374	279.55	+	1.34	6.36e-08	2.86e-05
negative regulation of macromolecule biosynthetic process (GO:0010558)	1558	244	182.92	+	1.33	2.56e-05	0.00485
regulation of organelle organization (GO:0033043)	1191	186	139.83	+	1.33	0.000283	0.0353
cellular response to chemical stimulus (GO:0070887)	2555	399	299.98	+	1.33	3.67e-08	1.86e-05
negative regulation of cellular macromolecule biosynthetic process (GO:2000113)	1547	241	181.63	+	1.33	3.46e-05	0.00611
protein localization (GO:0008104)	1899	294	222.96	+	1.32	6.48e-06	0.00144
negative regulation of response to stimulus (GO:0048585)	1553	240	182.33	+	1.32	5.92e-05	0.00941
intracellular signal transduction (GO:0035556)	1464	226	171.88	+	1.31	0.000105	0.0152
positive regulation of macromolecule biosynthetic process (GO:0010557)	1848	285	216.97	+	1.31	1.19e-05	0.00249
negative regulation of cellular biosynthetic process (GO:0031327)	1616	249	189.73	+	1.31	4.87e-05	0.00816
cellular response to stress (GO:0033554)	1519	234	178.34	+	1.31	9.75e-05	0.0142
negative regulation of biosynthetic process (GO:0009890)	1649	254	193.6	+	1.31	4.09e-05	0.00692
negative regulation of cellular metabolic process (GO:0031324)	2545	392	298.8	+	1.31	1.73e-07	6.5e-05
regulation of programmed cell death (GO:0043067)	1456	224	170.94	+	1.31	0.000141	0.0189
positive regulation of nucleic acid-templated transcription (GO:1903508)	1612	248	189.26	+	1.31	5.64e-05	0.00914
positive regulation of transcription, DNA-templated (GO:0045893)	1612	248	189.26	+	1.31	5.64e-05	0.00905
negative regulation of RNA biosynthetic process (GO:1902679)	1326	204	155.68	+	1.31	0.000285	0.0354
cellular protein modification process (GO:0006464)	2614	402	306.9	+	1.31	1.41e-07	5.68e-05
protein modification process (GO:0036211)	2614	402	306.9	+	1.31	1.41e-07	5.54e-05
positive regulation of RNA biosynthetic process (GO:1902680)	1614	248	189.5	+	1.31	6.67e-05	0.0103
negative regulation of transcription, DNA-templated (GO:0045892)	1322	203	155.21	+	1.31	0.000329	0.0396
negative regulation of nucleic acid-templated transcription (GO:1903507)	1324	203	155.45	+	1.31	0.000389	0.045
regulation of cell death (GO:0010941)	1593	244	187.03	+	1.3	8.45e-05	0.0126
macromolecule modification (GO:0043412)	2828	433	332.03	+	1.3	6.54e-08	2.86e-05
regulation of apoptotic process (GO:0042981)	1426	218	167.42	+	1.3	0.000236	0.0305
negative regulation of RNA metabolic process (GO:0051253)	1433	219	168.24	+	1.3	0.000243	0.0311
positive regulation of cellular biosynthetic process (GO:0031328)	1950	298	228.94	+	1.3	1.36e-05	0.00274
positive regulation of RNA metabolic process (GO:0051254)	1738	265	204.05	+	1.3	5.2e-05	0.00852
negative regulation of macromolecule metabolic process (GO:0010605)	2738	417	321.46	+	1.3	2.04e-07	7.14e-05
positive regulation of biosynthetic process (GO:0009891)	1986	302	233.17	+	1.3	1.86e-05	0.00365
establishment of localization in cell (GO:0051649)	1619	246	190.08	+	1.29	0.00013	0.0178
regulation of cellular component organization (GO:0051128)	2363	359	277.43	+	1.29	2.22e-06	0.000604
positive regulation of nucleobase-containing compound metabolic process (GO:0045935)	1903	288	223.43	+	1.29	4e-05	0.00691
regulation of cellular protein metabolic process (GO:0032268)	2331	352	273.68	+	1.29	5.07e-06	0.00119
cellular protein metabolic process (GO:0044267)	3220	486	378.05	+	1.29	3.68e-08	1.81e-05
regulation of protein metabolic process (GO:0051246)	2495	376	292.93	+	1.28	2.71e-06	0.000689
homeostatic process (GO:0042592)	1556	234	182.69	+	1.28	0.000348	0.0409
negative regulation of metabolic process (GO:0009892)	2951	443	346.47	+	1.28	3.4e-07	0.000116
macromolecule localization (GO:0033036)	2306	346	270.74	+	1.28	1.01e-05	0.00221
response to organic substance (GO:0010033)	2686	401	315.36	+	1.27	2.53e-06	0.000663
positive regulation of nitrogen compound metabolic process (GO:0051173)	2995	447	351.63	+	1.27	5.44e-07	0.000179
regulation of signal transduction (GO:0009966)	2855	425	335.2	+	1.27	1.56e-06	0.000472
regulation of signaling (GO:0023051)	3245	483	380.99	+	1.27	2e-07	7.15e-05
positive regulation of macromolecule metabolic process (GO:0010604)	3384	502	397.31	+	1.26	1.47e-07	5.64e-05
regulation of biological quality (GO:0065008)	3704	549	434.88	+	1.26	3.41e-08	1.79e-05
negative regulation of cellular process (GO:0048523)	4778	707	560.97	+	1.26	1e-10	1.58e-07
cellular localization (GO:0051641)	2263	334	265.69	+	1.26	5.18e-05	0.00859
regulation of cell communication (GO:0010646)	3230	476	379.23	+	1.26	7.5e-07	0.000236
positive regulation of metabolic process (GO:0009893)	3678	542	431.82	+	1.26	9.27e-08	3.84e-05
organonitrogen compound metabolic process (GO:1901564)	4789	704	562.26	+	1.25	3.78e-10	3.97e-07
negative regulation of biological process (GO:0048519)	5180	761	608.17	+	1.25	4.33e-11	7.58e-08
positive regulation of cellular metabolic process (GO:0031325)	3190	468	374.53	+	1.25	1.6e-06	0.000477
cellular response to organic substance (GO:0071310)	1978	289	232.23	+	1.24	0.000351	0.0409
biosynthetic process (GO:0009058)	2420	351	284.13	+	1.24	0.00011	0.0156
cellular macromolecule metabolic process (GO:0044260)	4443	643	521.64	+	1.23	3.32e-08	1.8e-05
protein metabolic process (GO:0019538)	3811	551	447.44	+	1.23	6.71e-07	0.000216
organic substance biosynthetic process (GO:1901576)	2354	340	276.38	+	1.23	0.000203	0.0267
cellular biosynthetic process (GO:0044249)	2293	330	269.21	+	1.23	0.000332	0.0396
organelle organization (GO:0006996)	3354	480	393.78	+	1.22	1.3e-05	0.00266
regulation of catalytic activity (GO:0050790)	2397	342	281.42	+	1.22	0.000429	0.0489
regulation of primary metabolic process (GO:0080090)	5706	812	669.93	+	1.21	2.36e-09	1.95e-06
regulation of cellular macromolecule biosynthetic process (GO:2000112)	3908	555	458.83	+	1.21	4.27e-06	0.00102
regulation of macromolecule biosynthetic process (GO:0010556)	3937	559	462.23	+	1.21	3.98e-06	0.000964
nitrogen compound metabolic process (GO:0006807)	6361	903	746.83	+	1.21	1.91e-10	2.51e-07
regulation of nitrogen compound metabolic process (GO:0051171)	5538	785	650.2	+	1.21	1.11e-08	6.72e-06
regulation of cellular metabolic process (GO:0031323)	5927	840	695.87	+	1.21	1.99e-09	1.74e-06
cellular metabolic process (GO:0044237)	7027	995	825.02	+	1.21	1.23e-11	2.77e-08
regulation of response to stimulus (GO:0048583)	3795	536	445.56	+	1.2	1.21e-05	0.00251
regulation of metabolic process (GO:0019222)	6587	930	773.36	+	1.2	2.4e-10	2.69e-07
regulation of cellular biosynthetic process (GO:0031326)	4090	577	480.2	+	1.2	5.41e-06	0.00123
regulation of biosynthetic process (GO:0009889)	4154	585	487.71	+	1.2	5.39e-06	0.00125
positive regulation of cellular process (GO:0048522)	5584	785	655.6	+	1.2	4.19e-08	2e-05
response to stress (GO:0006950)	3337	469	391.79	+	1.2	9.27e-05	0.0136
transport (GO:0006810)	3753	527	440.63	+	1.2	2.65e-05	0.00497
regulation of macromolecule metabolic process (GO:0060255)	6086	852	714.54	+	1.19	1.39e-08	8.12e-06
regulation of molecular function (GO:0065009)	3065	428	359.85	+	1.19	0.000323	0.0391
positive regulation of biological process (GO:0048518)	6064	846	711.96	+	1.19	3.03e-08	1.7e-05
primary metabolic process (GO:0044238)	6870	955	806.59	+	1.18	2.66e-09	2.1e-06
localization (GO:0051179)	5080	704	596.43	+	1.18	2.47e-06	0.000659
regulation of nucleobase-containing compound metabolic process (GO:0019219)	3933	545	461.76	+	1.18	7.28e-05	0.011
metabolic process (GO:0008152)	7885	1090	925.76	+	1.18	1.36e-10	1.95e-07
response to chemical (GO:0042221)	4052	560	475.73	+	1.18	6.99e-05	0.0107
regulation of gene expression (GO:0010468)	4752	656	557.92	+	1.18	1.14e-05	0.00246
establishment of localization (GO:0051234)	3912	539	459.3	+	1.17	0.000138	0.0187
regulation of RNA metabolic process (GO:0051252)	3700	508	434.41	+	1.17	0.000299	0.0365
organic substance metabolic process (GO:0071704)	7409	1015	869.87	+	1.17	9.48e-09	5.97e-06
macromolecule metabolic process (GO:0043170)	5744	785	674.39	+	1.16	3.27e-06	0.000818
anatomical structure development (GO:0048856)	5003	667	587.39	+	1.14	0.000435	0.0485
cellular response to stimulus (GO:0051716)	6376	850	748.59	+	1.14	3.05e-05	0.00557
developmental process (GO:0032502)	5569	740	653.84	+	1.13	0.000248	0.0315
regulation of cellular process (GO:0050794)	11067	1455	1299.34	+	1.12	1.67e-09	1.55e-06
regulation of biological process (GO:0050789)	11522	1505	1352.77	+	1.11	3.1e-09	2.33e-06
biological regulation (GO:0065007)	12242	1598	1437.3	+	1.11	2.13e-10	2.58e-07
cellular process (GO:0009987)	15054	1951	1767.45	+	1.1	1.68e-16	8.81e-13
response to stimulus (GO:0050896)	8034	1035	943.25	+	1.1	0.000335	0.0397
biological_process (GO:0008150)	17689	2232	2076.81	+	1.07	1.23e-20	9.69e-17
system process (GO:0003008)	2039	177	239.39	-	0.74	3.18e-05	0.00569
nervous system process (GO:0050877)	1418	115	166.48	-	0.69	4.09e-05	0.00699
sensory perception (GO:0007600)	978	71	114.82	-	0.62	2.28e-05	0.00438
Unclassified (UNCLASSIFIED)	2906	186	341.19	-	0.55	1.23e-20	1.94e-16
adaptive immune response (GO:0002250)	640	33	75.14	-	0.44	1.93e-07	7.06e-05
detection of stimulus (GO:0051606)	694	33	81.48	-	0.41	5.62e-09	3.68e-06
sensory perception of chemical stimulus (GO:0007606)	542	21	63.63	-	0.33	3.35e-09	2.4e-06
detection of stimulus involved in sensory perception (GO:0050906)	558	21	65.51	-	0.32	9.74e-10	9.58e-07
detection of chemical stimulus (GO:0009593)	524	15	61.52	-	0.24	1.12e-11	2.94e-08
sensory perception of smell (GO:0007608)	468	12	54.95	-	0.22	2.64e-11	5.19e-08
production of molecular mediator of immune response (GO:0002440)	157	4	18.43	-	0.22	0.000236	0.0307
detection of chemical stimulus involved in sensory perception (GO:0050907)	488	11	57.29	-	0.19	8.58e-13	2.7e-09
immunoglobulin production (GO:0002377)	155	3	18.2	-	0.16	6.56e-05	0.0102
detection of chemical stimulus involved in sensory perception of smell (GO:0050911)	443	8	52.01	-	0.15	4.96e-13	1.95e-09

## Sheet: GREAT analysis_common peaks
# GREAT version 4.0.4	Species assembly: hg38	Association rule: Basal+extension: 5000 bp upstream, 1000 bp downstream, 1000000 bp max extension, curated regulatory domains included
# Term Name	Binom Rank	Binom Raw P-Value	Binom FDR Q-Val	Binom Fold Enrichment	Binom Observed Region Hits	Binom Region Set Coverage	Hyper Rank	Hyper FDR Q-Val	Hyper Fold Enrichment	Hyper Observed Gene Hits	Hyper Total Genes	Hyper Gene Set Coverage
regulation of intrinsic apoptotic signaling pathway	120	8.94361e-45	9.80741e-43	2.08754	450	0.0216533	763	0.0440178	1.18576	110	155	0.00978822
regulation of membrane permeability	173	2.66452e-34	2.02673e-32	2.23882	291	0.0140025	471	0.00551251	1.32018	64	81	0.00569496
regulation of mitochondrial membrane permeability	176	1.16941e-33	8.74336e-32	2.31831	265	0.0127514	498	0.00785592	1.32752	58	73	0.00516106
Fc-gamma receptor signaling pathway	200	6.73142e-32	4.42894e-30	2.14693	296	0.0142431	407	0.00185358	1.35896	61	75	0.00542801
Fc-gamma receptor signaling pathway involved in phagocytosis	204	2.97035e-31	1.91602e-29	2.13956	292	0.0140506	413	0.00217764	1.36492	58	71	0.00516106
Fc receptor mediated stimulatory signaling pathway	227	1.58618e-29	9.19496e-28	2.07965	294	0.0141469	440	0.0032135	1.35041	59	73	0.00525004
regulation of mitochondrial outer membrane permeabilization involved in apoptotic signaling pathway	337	4.0983e-22	1.60028e-20	2.30105	172	0.00827639	756	0.0434547	1.34394	37	46	0.0032924
regulation of phagocytosis	341	7.09203e-22	2.73678e-20	2.05347	220	0.0105861	659	0.0249354	1.30228	53	68	0.00471614
positive regulation of mRNA catabolic process	384	3.73403e-20	1.27959e-18	2.53016	129	0.00620729	740	0.0400145	1.47035	22	25	0.00195764
negative regulation of reactive oxygen species metabolic process	460	2.26386e-17	6.4761e-16	2.16415	151	0.0072659	779	0.0465204	1.32986	39	49	0.00347037
regulation of endoplasmic reticulum unfolded protein response	542	1.41155e-15	3.42705e-14	2.31043	116	0.00558175	625	0.0203362	1.52556	21	23	0.00186866
membrane protein proteolysis	585	6.88548e-15	1.54882e-13	2.2836	113	0.0054374	746	0.0401064	1.39237	30	36	0.00266951
negative regulation of stem cell differentiation	715	4.42823e-13	8.1498e-12	2.19805	106	0.00510057	660	0.0252053	1.57802	17	18	0.00151272
negative regulation of Notch signaling pathway	789	2.53628e-12	4.23002e-11	2.03295	119	0.00572611	330	0.000450909	1.56959	31	33	0.0027585
positive regulation of protein targeting to membrane	866	2.13762e-11	3.24814e-10	2.11281	99	0.00476374	577	0.0152798	1.49183	25	28	0.00222459
actin filament capping	904	4.71662e-11	6.86572e-10	2.18961	88	0.00423443	770	0.0453697	1.40978	27	32	0.00240256
macrophage differentiation	1075	8.74174e-10	1.07007e-08	2.10972	83	0.00399384	743	0.0402195	1.51172	19	21	0.00169069
carbohydrate phosphorylation	1097	1.22595e-09	1.47059e-08	2.24263	71	0.00341642	569	0.0144906	1.53161	22	24	0.00195764

## Sheet: STRING_intrinsic apoptosis
List of 109 genes used to perform STRING analysis
ARHGEF2	unnamed (-25051), unnamed (-318), unnamed (+1096), unnamed (+7562), unnamed (+7807)
BAG5	unnamed (+15489)
BAX	unnamed (-3088), unnamed (-211), unnamed (+5265)
BCAP31	unnamed (+33660)
BCL2	unnamed (+127024), unnamed (+127569), unnamed (+158204), unnamed (+164648), unnamed (+384366), unnamed (+469405), unnamed (+489896), unnamed (+602655)
BCL2L1	unnamed (-29), unnamed (+15903), unnamed (+46323), unnamed (+47132), unnamed (+48802), unnamed (+50669), unnamed (+60200), unnamed (+60742)
BCL2L10	unnamed (-6498), unnamed (+91494)
BCL2L11	unnamed (-426), unnamed (+47849), unnamed (+199486), unnamed (+200181), unnamed (+225831), unnamed (+245217), unnamed (+287077), unnamed (+313150), unnamed (+412977), unnamed (+478211), unnamed (+505273), unnamed (+522144), unnamed (+607053)
BCL2L12	unnamed (-5082)
BCL2L2	unnamed (-4615)
BCL2L2-PABPN1	unnamed (-4820)
BCLAF1	unnamed (-209652), unnamed (-137489)
BID	unnamed (-226587), unnamed (-206759), unnamed (-184911), unnamed (-146416), unnamed (-143704), unnamed (-103154), unnamed (-73659), unnamed (-14691), unnamed (+244), unnamed (+559)
BMF	unnamed (-5406), unnamed (+2290), unnamed (+27934), unnamed (+58539)
BOK	unnamed (-42205), unnamed (-8973)
CAV1	unnamed (-23138), unnamed (+1201), unnamed (+1711)
CCAR2	unnamed (-8619), unnamed (-6330), unnamed (+8), unnamed (+35429), unnamed (+54151), unnamed (+63226)
CD44	unnamed (-98760), unnamed (-56389), unnamed (+213256)
CD74	unnamed (-28587)
CDKN2D	unnamed (-6662), unnamed (+567)
CLU	unnamed (-2210), unnamed (+44758), unnamed (+116762), unnamed (+117608)
CREB3	unnamed (-4077), unnamed (-3654), unnamed (-2432), unnamed (-1670), unnamed (-697)
CREB3L1	unnamed (-84213), unnamed (-67615), unnamed (-40220), unnamed (+1102), unnamed (+1745), unnamed (+2251), unnamed (+17343), unnamed (+19393), unnamed (+32539), unnamed (+59315)
CXCL12	unnamed (-30580)
CYLD	unnamed (+98489)
DAPK2	unnamed (+35365), unnamed (+143127), unnamed (+143726), unnamed (+144836), unnamed (+154494)
DDIAS	unnamed (-828), unnamed (+17189), unnamed (+92707), unnamed (+132788), unnamed (+152421)
DDIT3	unnamed (-1932)
DDX3X	unnamed (-2857), unnamed (+50715), unnamed (+108431)
DFNA5	unnamed (-162735), unnamed (-149639), unnamed (-146865), unnamed (-106224), unnamed (-63570), unnamed (-37391), unnamed (+32338)
EIF2AK3	unnamed (-55860), unnamed (-45990), unnamed (+27277)
ENO1	unnamed (-22224), unnamed (-21296), unnamed (-1450), unnamed (+633), unnamed (+1700), unnamed (+5040), unnamed (+20343), unnamed (+50591)
ERP29	unnamed (+208)
FBXO18	unnamed (-40717), unnamed (+46260), unnamed (+46674), unnamed (+64627)
FBXW7	unnamed (-36859), unnamed (+7821), unnamed (+358389)
FIGNL1	unnamed (-108930), unnamed (-85322), unnamed (-47504), unnamed (-861), unnamed (-524), unnamed (+89601), unnamed (+109434), unnamed (+140640), unnamed (+141020)
FIS1	unnamed (-64497), unnamed (-21285), unnamed (-19472), unnamed (-266), unnamed (+771)
GPX1	unnamed (-39113), unnamed (-3004), unnamed (+8749)
HERPUD1	unnamed (-62326), unnamed (+1)
HIF1A	unnamed (-132797), unnamed (+53435)
HSPA1A	unnamed (+324)
HSPB1	unnamed (-163979), unnamed (-163400), unnamed (-21366), unnamed (-10932), unnamed (+15134), unnamed (+33139)
HYOU1	unnamed (-454), unnamed (+330)
IL19	unnamed (+48832)
IVNS1ABP	unnamed (-244444), unnamed (-213045), unnamed (-124434), unnamed (-889), unnamed (-419), unnamed (+32420), unnamed (+76001)
KDM1A	unnamed (-21735), unnamed (-15352), unnamed (+82209), unnamed (+83954), unnamed (+91463), unnamed (+95825), unnamed (+148080)
LCK	unnamed (-2993), unnamed (+13772)
MAGEA3	unnamed (+2)
MAPK8IP1	unnamed (-5299), unnamed (+19120)
MCL1	unnamed (-40236), unnamed (-34126), unnamed (-25348), unnamed (+7219), unnamed (+27190)
MDM2	unnamed (-1440), unnamed (-593)
MMP9	unnamed (-25455)
MSX1	unnamed (-202506), unnamed (-191179), unnamed (+143961)
MUC1	unnamed (-933), unnamed (-604), unnamed (+13830)
NACC2	unnamed (-14511), unnamed (+102419)
NCK1	unnamed (-22952), unnamed (-22467), unnamed (-21679), unnamed (+37625)
NCK2	unnamed (-267556), unnamed (-22607)
NDUFA13	unnamed (+133)
NDUFS3	unnamed (-366), unnamed (-76)
NFE2L2	unnamed (-913), unnamed (+141), unnamed (+1408), unnamed (+22430), unnamed (+23221)
NKX3-1	unnamed (+134915)
OPA1	unnamed (-2704), unnamed (+129), unnamed (+5191), unnamed (+6430), unnamed (+67715), unnamed (+94978), unnamed (+207497), unnamed (+279356), unnamed (+286882), unnamed (+317891), unnamed (+333218), unnamed (+335339), unnamed (+348882), unnamed (+409373), unnamed (+410305), unnamed (+458799), unnamed (+486569), unnamed (+496530)
P4HB	unnamed (-9063)
PARK7	unnamed (+43163)
PARP1	unnamed (+297), unnamed (+57719), unnamed (+74592)
PDIA2	unnamed (+41494)
PGAP2	unnamed (-240), unnamed (+691), unnamed (+23521), unnamed (+26443), unnamed (+31023)
PIAS4	unnamed (+4139), unnamed (+28179), unnamed (+50686), unnamed (+55390), unnamed (+55838)
PINK1	unnamed (-16360)
PLAGL2	unnamed (-408)
PLAUR	unnamed (-31311), unnamed (-26154), unnamed (-2053), unnamed (+81)
PLEKHF1	unnamed (-38032), unnamed (-23363), unnamed (-3950)
PMAIP1	unnamed (-17453), unnamed (+18539), unnamed (+58303), unnamed (+153977)
PPIF	unnamed (-264016), unnamed (-263114), unnamed (-253737), unnamed (-232967), unnamed (-218201), unnamed (-214544), unnamed (-202383), unnamed (-201700), unnamed (-197498), unnamed (-195546), unnamed (-177737), unnamed (-168682), unnamed (-164253), unnamed (-61069), unnamed (-30468), unnamed (-29633), unnamed (+44263), unnamed (+93490)
PRKRA	unnamed (+830), unnamed (+166469), unnamed (+177283), unnamed (+181268), unnamed (+186116)
PTPN1	unnamed (-317875), unnamed (-317111), unnamed (-312771), unnamed (-277522), unnamed (-230981), unnamed (-223708), unnamed (-217606), unnamed (-211488), unnamed (-165823), unnamed (-161954), unnamed (-136337), unnamed (-122848), unnamed (-86889), unnamed (-72363), unnamed (-69413), unnamed (-51130), unnamed (-27745), unnamed (+48443), unnamed (+125836), unnamed (+128463), unnamed (+131881), unname…
PTPN2	unnamed (-9783), unnamed (+80940)
PTTG1IP	unnamed (-32581), unnamed (-30614), unnamed (+7266), unnamed (+18666), unnamed (+20697), unnamed (+37114), unnamed (+38530)
PYCARD	unnamed (-4050)
RACK1	unnamed (-3206), unnamed (-1979), unnamed (-451), unnamed (+3797), unnamed (+19895)
RAD9A	unnamed (-9185), unnamed (-2272)
RPL11	unnamed (-6359)
RPL26	unnamed (-819)
RPS3	unnamed (-32518), unnamed (-27002), unnamed (+6934), unnamed (+20966), unnamed (+23180)
RPS7	unnamed (-28), unnamed (+12299), unnamed (+19825)
RRM2B	unnamed (-153819), unnamed (-142431), unnamed (-92232), unnamed (-511)
RRN3	unnamed (-163177)
2021-09-04	unnamed (-138708), unnamed (-118210), unnamed (-90784)
SFPQ	unnamed (+56175), unnamed (+113378)
SFRP2	unnamed (-161438)
SGMS1	unnamed (-80735), unnamed (-78019), unnamed (-446), unnamed (+1837), unnamed (+18504), unnamed (+37260), unnamed (+40587), unnamed (+41047), unnamed (+46071), unnamed (+49544), unnamed (+68612), unnamed (+70788), unnamed (+71081), unnamed (+73447), unnamed (+78252), unnamed (+85293), unnamed (+88908), unnamed (+112102), unnamed (+224966), unnamed (+230298), unnamed (+255967), unnamed (+267652), u…
SIRT1	unnamed (-34371), unnamed (-44), unnamed (+534)
SKIL	unnamed (-125802), unnamed (-44609), unnamed (-1163), unnamed (+2280)
SNAI1	unnamed (-17863), unnamed (-363), unnamed (+4606), unnamed (+6244), unnamed (+22631), unnamed (+23424), unnamed (+29677), unnamed (+47126), unnamed (+71207), unnamed (+88432), unnamed (+115429)
SNAI2	unnamed (+47601)
SOD2	unnamed (+194088)
SRC	unnamed (-45733), unnamed (-10723), unnamed (+33294), unnamed (+38884), unnamed (+43950)
TMBIM6	unnamed (+36751)
TMEM161A	unnamed (-167), unnamed (+3289), unnamed (+3642), unnamed (+17879)
TPT1	unnamed (-73258), unnamed (-26269), unnamed (-20696), unnamed (+607), unnamed (+48615)
TRAP1	unnamed (-124641), unnamed (+71229)
TRIM32	unnamed (-412750), unnamed (-266069), unnamed (-264636), unnamed (-249716), unnamed (-222053), unnamed (-220883), unnamed (-218546), unnamed (-215948), unnamed (-1983), unnamed (+2501)
TXNDC12	unnamed (-19790), unnamed (-473), unnamed (+11)
UBB	unnamed (+6717), unnamed (+18015)
UBQLN1	unnamed (+58485)
URI1	unnamed (-100361), unnamed (-48200), unnamed (-45300), unnamed (+46243)
VDAC2	unnamed (-72536), unnamed (-18754), unnamed (-857), unnamed (+23793)
XBP1	unnamed (-482)
YBX3	unnamed (-26849), unnamed (+1279)
ZNF385A	unnamed (-121), unnamed (+918), unnamed (+4305)
