# Supplementary material for: JAK/BCL2 inhibition acts synergistically with LSD1 inhibitors to selectively target ETP-ALL
Source: Leukemia. 2022 Oct 13;36(12):2802–16. doi: 10.1038/s41375-022-01716-9 (PMC9712096; doi:10.1038/s41375-022-01716-9)
Supplement: Supplementary file 3 — Supplemenetary Table S2 [file 41375_2022_1716_MOESM3_ESM.xlsx]

## Sheet: ZEB2 shRNA guides 
ShZEB2-1-m-F	TGCTGTTGACAGTGAGCGACACGAGGAAGACAATATGGAATAGTGAAGCCACAGATGTATTCCATATTGTCTTCCTCGTGGTGCCTACTGCCTCGGA
ShZEB2-1-m-R	TCC GAG GCA GTA GGC ACC ACG AGG AAG ACA ATA TGG AAT ACA TCT GTG GCT TCA CTA TTC CAT ATT GTC TTC CTC GTG TCG CTC ACT GTC AAC AGC A
ShZEB2-2-m-F	TGCTGTTGACAGTGAGCGACAGTGTCAGATTTGTAAGAAATAGTGAAGCCACAGATGTATTTCTTACAAATCTGACACTGGTGCCTACTGCCTCGGA
ShZEB2-2-m-R	TCC GAG GCA GTA GGC ACC AGT GTC AGA TTT GTA AGA AAT ACA TCT GTG GCT TCA CTA TTT CTT ACA AAT CTG ACA CTG TCG CTC ACT GTC AAC AGC A
ShZEB2-3-m-F	TGCTGTTGACAGTGAGCGACACGATCCAGACCACAATTAATAGTGAAGCCACAGATGTATTAATTGTGGTCTGGATCGTGGTGCCTACTGCCTCGGA
ShZEB2-3-m-R	TCC GAG GCA GTA GGC ACC ACG ATC CAG ACC ACA ATT AAT ACA TCT GTG GCT TCA CTA TTA ATT GTG GTC TGG ATC GTG TCG CTC ACT GTC AAC AGC A
ShZEB2-1-h-F	TGCTGTTGACAGTGAGCGAAGGGTTGAAGATGATATATTATAGTGAAGCCACAGATGTATAATATATCATCTTCAACCCTGTGCCTACTGCCTCGGA
ShZEB2-1-h-R	TCC GAG GCA GTA GGC ACA GGG TTG AAG ATG ATA TAT TAT ACA TCT GTG GCT TCA CTA TAA TAT ATC ATC TTC AAC CCT TCG CTC ACT GTC AAC AGC A
ShZEB2-2-h-F	TGCTGTTGACAGTGAGCGCCAGATGTGTTCTTCTGTTTTATAGTGAAGCCACAGATGTATAAAACAGAAGAACACATCTGATGCCTACTGCCTCGGA
ShZEB2-2-h-R	TCC GAG GCA GTA GGC ATC AGA TGT GTT CTT CTG TTT TAT ACA TCT GTG GCT TCA CTA TAA AAC AGA AGA ACA CAT CTG GCG CTC ACT GTC AAC AGC A
ShZEB2-3-h-F	TGCTGTTGACAGTGAGCGCCAGATCAGTAATATAAAGAAATAGTGAAGCCACAGATGTATTTCTTTATATTACTGATCTGTTGCCTACTGCCTCGGA
ShZEB2-3-h-R	TCC GAG GCA GTA GGC AAC AGA TCA GTA ATA TAA AGA AAT ACA TCT GTG GCT TCA CTA TTT CTT TAT ATT ACT GAT CTG GCG CTC ACT GTC AAC AGC A

## Sheet:  primer list
Figure 1	m_IL7R-1 F	cgaaactccagaacccaaga
	m_IL7R-1 R	aatggtgacacttggcaagac
	m_IL7R-2 F	ttctggagaaagtggaaatgc
	m_IL7R-2 R	gcaccagaaggagtgatcgt
	m_ACTB-2 F	actgctctggctcctagcac
	m_ACTB-2 R	ccaccgatccacacagagta
	m_TUBB5-1 F	gctggaccgaatctctgtgt
	m_TUBB5-1 R	gacctgagcgaacggagtc
sup figure 4	Tnfaip1-m-f	cttgactgagactcggagagg
	Tnfaip1-m-R	ggccagggcctcatactc
	m_BCL2-1 F	agtacctgaaccggcatctg
	m_BCL2-1 R	ggggccatatagttccacaaa
	m_BCL2-2 F	gtacctgaaccggcatctg
	m_BCL2-2 R	gctgagcagggtcttcagag
	m_ZEB2-1 F	cagaggaaacaaggatttcagg
	m_ZEB2-1 R	aatcggagtctgtcatgtcatc
	m_ZEB2-2 F	aagccagggacagatcagc
	m_ZEB2-2 R	cacactccgtgcacttgaa

## Sheet: intrinsic apoptosis pathway
m-Apaf1-F	gggctgctttctttcgatta
m-Apaf1-R	gagcgccggatgtgtaac
m-Bad-F	ggagcaacattcatcagcag
m-Bad-R	tacgaactgtggcgactcc
m-Bak1-F	ggaatgcctacgaactcttca
m-Bak1-R	ccagctgatgccactcttaaa
m-Bax-F	gtgagcggctgcttgtct
m-Bax-R	gtgggggtcccgaagtag
m-Bbc3-F	ttctccggagtgttcatgc
m-Bbc3-R	tacagcggagggcatcag
m-Bcl2a1a-F	agtttccagttttgtggcaga
m-Bcl2a1a-R	tcaaacttctttatgaagccatctt
m-Bcl2a1b-F	agtttccagttttgtggcaga
m-Bcl2a1b-R	tcaaacttctttatgaagccatctt
m-Bcl2a1d-F	agtttccagttttgtggcaga
m-Bcl2a1d-R	tcaaacttctttatgaagccatctt
m-Bcl2l2-F	agtgcaggattggatggtg
m-Bcl2l2-R	cccgtatagagctgtgaactcc
m-Bid-F	gtgaggaacttggttagaaacga
m-Bid-R	caggccaaggtctttccat
m-Bik-F	agagacgtggacctcatgga
m-Bik-R	gacacaggtccatctcatcg
m-Bmf-F	gagccctggcatcacaac
m-Bmf-R	gctcctccacacactgaggt
m-Bnip1-F	caacctggagaaggcagaac
m-Bnip1-R	gccaaactctctttggtggt
m-Bnip3-F	cctgtcgcagttgggttc
m-Bnip3-R	gaagtgcagttctacccaggag
m-Bok-F	agtggcaggccacatctt
m-Bok-R	ccacggaatacagggacacta
m-Cycs-F	aacgttcgtggtgttgacc
m-Cycs-R	tgcctcccttttccacag
m-Hrk-F	ggagaggggcagcagacta
m-Hrk-R	gtgatgtcttagtggggcttct
m-Htra2-F	ttggagtgatgatgctgacc
m-Htra2-R	ttggctcacggagctgtagt
m-Pmaip1-F	cagatgcctgggaagtcg
m-Pmaip1-R	tgagcacactcgtccttcaa
m-Xiap-F	tgcaagagctggattttatgc
m-Xiap-R	ggtcttcacttggcttccaat
m-Mir17-19-F	CAATCCAAGTCAAGCAAGCA
m-Mir17-19-R	GCAGGCTCTACATCGACACA
m_BCL2-1 F	agtacctgaaccggcatctg
m_BCL2-1 R	ggggccatatagttccacaaa
m_BCLXL-1 F	tgaccacctagagccttgga
m_BCLXL-1 R	gctgcattgttcccgtaga
m_(g)MCL1-1 F	ggtatttaagctagggtcatttgaa
m_(g)MCL1-1 R	tgcagccctgactaaaggtc

## Sheet: ChIP primers figure 3
m-ChIP-BIM-A-F	CGGGAAGAAGGAAGGAATGAAG
m-ChIP-BIM-A-R	CGGTAAGGGACTGAGGGTAG
m-ChIP-BIM-B-F	CAGCCTGCTCCTACAAAGAA
m-ChIP-BIM-B-R	CGCCTCATACTTGGACTAGAAA
m-ChIP-BIM-C-F	GGCCAAGACACTAGGGTAAAC
m-ChIP-BIM-C-R	AGGCTGCGACAGGTAGT
m-ChIP-BIM-D-F	GAGTTTGTCAACAATCGCCTTG
m-ChIP-BIM-D-R	ATCGTAACCAATGGGCAGAG
m-ChIP-BIM-E-F	TTTCTTGGGCCATCTCCATAG
m-ChIP-BIM-E-R	CAAGGCTCTAGTCAGTGCAATA
m-ChIP-BIM-F-F	GGAATGTCACGCTGGGTAAT
m-ChIP-BIM-F-R	CACCCTATTCAAGCGAGTTTCT
m-ChIP-BIM-G-F	CAGTCGCCATAGCCAGTATTT
m-ChIP-BIM-G-R	GTTGGGAAGACACCAGAATGA
m-ChIP-BIM-H-F	CTCGGCAAGTGGTGTTTATATTG
m-ChIP-BIM-H-R	GGCTTAGCCCAAACTGTAATTG
m-ChIP-BIM-I-F	CGTAAGTCCGAGTCTCCAATTC
m-ChIP-BIM-I-R	TAGCTTGTGTCCAGTTGATGAG
m-ChIP-BIM-J-F	CTCTGGAGGAGGAAATGAAGATG
m-ChIP-BIM-J-R	GAAGTCTAGGCAAGGGATGATG
m-ChIP-BIM-K-F	TCAACTCTCCTGCTCCTTAAATC
m-ChIP-BIM-K-R	GTGCTCCTTGACACCTACAA
m-ChIP-BIM-L-F	GGTGGAGGAGCACTTTCTAAC
m-ChIP-BIM-L-R	GCTCTTTCCTCTTGGTCCTTT
m-ChIP-BCL2-A-F	GGGTCTCTAGGGACAATGAAAC
m-ChIP-BCL2-A-R	ACACTCTCAGAAACTCTCCTTTG
m-ChIP-BCL2-B-F	CCGGCCTCTTACTTCATTCTC
m-ChIP-BCL2-B-R	CAGAGGAGGGCTTTCTTTCTT
m-ChIP-BCL2-C-F	CTGGAGAACGTGGGACTATTAC
m-ChIP-BCL2-C-R	GTGGATGCTTTCTGACTCCT
m-ChIP-BCL2-D-F	GCAAAGACCTAGTGACTGACTC
m-ChIP-BCL2-D-R	GATAGATGCTGTCTACCCAACC
m-ChIP-BCL2-E-F	GACTCAACTCCGAACTCAACTAA
m-ChIP-BCL2-E-R	GACCGGCATAGCCTTGATTAT
m-ChIP-BCL2-F-F	GTAGGTGCTGAAGTCAGAAGTG
m-ChIP-BCL2-F-R	GCAGGAGGGAAAGAGCTTATG
m-ChIP-BCL2-G-F	CAGTTCTCACTGGAAACCTCTT
m-ChIP-BCL2-G-R	CGTAGACAGTGTGCTGTGATAG
m-ChIP-BCL2-H-F	CACAGATAGGCTGGGTGATTT
m-ChIP-BCL2-H-R	CTGTTTGGTGCGAGGAGTT
m-ChIP-BCL2-E-F	GCTACGCACAACAGGAAATG
m-ChIP-BCL2-E-R	TGGTTCATCACAAGGGATCTT
m-ChIP-BCL2-J-F	CTCACAGGAAGCAGCCAATA
m-ChIP-BCL2-J-R	CTACCCAAACCCTTGCTTGA
m-ChIP-BCL2-K-F	AAACGTTGGGTAGCTCTGG
m-ChIP-BCL2-K-R	CATTTGTACCCTTTGCTGTCTTT
m-ChIP-BCL2-L-F	AGAGATGAGTGATTTGCTCCAG
m-ChIP-BCL2-L-R	CAGAAGCCTGCCACATCTTA
m-ChIP-HBG-A-F	CACAGGTAGGACACACACAT
m-ChIP-HBG-A-R	GGAGGTAAAGAAGACTGGTGAG
m-ChIP-HBG-B-F	AGGGCATCATAGACACATGG
m-ChIP-HBG-B-R	CTGGCAGAAGCTGGTGAT
m-ChIP-HBG-C-F	CCTTTCCTCATTCTGCCCTT
m-ChIP-HBG-C-R	GTATCGCAGTCATGTGTTGATTTAG
m-ChIP-HBG-D-F	AATGCTTAGTTTCCAATGCTCAG
m-ChIP-HBG-D-R	GATTTGGGTGCAGATTTGAGTG
m-ChIP-HBG-E-F	CTCACTGAGATGAGCAAAGGT
m-ChIP-HBG-E-R	TAGAGCCCATGGCAAGAAAG
m-ChIP-HBG-F-F	TCCTCAGCTGTGAAGTGAAC
m-ChIP-HBG-F-R	CAGGTCTTCAGCCTCTTGAATA
